# Supplementary material for: RNA‐Binding Protein IGF2BP2/IMP2 is a Critical Maternal Activator in Early Zygotic Genome Activation
Source: Adv Sci (Weinh). 2019 May 24;6(15):1900295. doi: 10.1002/advs.201900295 (PMC6685478; doi:10.1002/advs.201900295)
Supplement: Supplementary file 2 — Supplementary [file ADVS-6-1900295-s002.xlsx]

## Sheet: GV、MII
Name	GV_Ctrl	GV_KO	MII_Ctrl	MII_KO
Zbed3	8022.06	8524.77	21487.9	16553.8
Gdf9	7480.97	7937.51	5578.52	3527.53
Padi6	7023.43	6570.79	1061.22	825.39
Nlrp14	5810.21	4860.4	923.664	827.326
Spin1	5785.61	6118.66	13074.4	10741.3
H1foo	5476.51	5531.89	9535	5657.84
Ldhb	5449.61	5633.14	2078.91	1625.36
Tle6	3875.66	4198.61	463.712	336.353
Zp3	3825.19	4071.75	415.64	257.741
Plat	3491.61	3379.31	1626.31	743.934
Skp1a	3355.79	3132.49	791.804	778.308
Zp2	3244.2	3022.9	208.16	162.185
Bmp15	3231.7	3011.03	807.207	838.703
Uchl1	3108.38	3023.71	725.247	691.224
Dnmt1	2992.64	3075.8	685.557	547.799
Tcl1	2761.74	3166.49	7618.28	4996.33
Bcl2l10	2645.23	2752.08	7749.17	5160.15
Gm15698	2598.52	2517.63	177.318	153.834
E330021D16Rik	2572.83	2481.14	5466.47	3213.93
AU022751	2531.03	2806.72	7056.35	4114.84
Fbxw24	2500.31	2497.36	1503.94	1197.75
Khdc1b	2472.33	2899.4	5202.75	4078.72
Rdx	2364.36	2089.17	2079.34	1513.59
mt-Rnr2	2325.68	2504.45	4183.87	8684.72
Zar1	2247.48	2331.96	1389.2	1067.28
Oas1e	2093.05	1976.23	827.446	704.114
Nlrp5	2042.32	1958.89	305.094	319.529
Slc45a3	2042.13	2154.07	4025.22	3040.13
Rfpl4	2039.07	1851.42	3793.27	3278.38
Bpgm	1997.58	1951.62	3057.89	2368.45
Ooep	1962.78	1632.88	291.589	315.717
E330034G19Rik	1950.99	2072.89	5455.65	3575.76
Btg4	1869.99	1867.02	3909.98	3171.63
Rbbp7	1865.14	2019.93	4713.86	3346.46
E330017A01Rik	1824.61	1584.46	112.122	83.9369
Oas1d	1810.97	1743.95	3820.89	2675.03
Nlrp4f	1808.23	1533.24	1736.78	1574.71
D6Ertd527e	1792.17	1841.35	3652.96	2551.57
Zfp57	1732.77	1888.47	764.329	748.412
Npm2	1708.87	1706.84	341.525	220.766
Zp1	1700.84	1741.96	252.293	178.343
Tacc3	1684.78	1741.28	133.938	100.579
Elmod2	1587.14	1459.52	362.337	387.187
Hsp90aa1	1581.09	1380.02	1763.18	1535.37
Apela	1560.18	1680.36	3831.96	3156.62
Gm16211	1554.19	1196.97	133.293	160.067
Gm1965	1526.47	1676.45	3627.95	2908.32
Dppa3	1499.57	1493.58	1828.06	1411.13
Gyg	1470.89	1397.55	430.506	371.453
Mtmr14	1462.93	1536.53	602.164	515.543
Accsl	1449.67	1510.61	3584.04	2655.54
Fam46c	1448.84	1545.36	258.131	265.306
Gm813	1418.95	1134.56	76.9451	57.1279
Gm43042	1402.89	865.667	72.6107	124.604
Astl	1395.5	1114.79	197.02	157.283
Umodl1	1389.57	1338.69	149.233	117.645
Slbp	1364.08	1572.02	4212.89	2893.86
Rn18s-rs5	1362.86	1848.94	2802.3	9633.26
Pttg1	1349.99	1348.63	2598.69	1858.11
Ccno	1349.23	1409.36	295.601	232.022
Bub1b	1340.37	1253.22	1378.13	838.703
D10Wsu102e	1317.04	1500.11	858.217	891.353
Oas1c	1306.01	1320.29	329.453	268.392
Mdm4	1297.98	974.194	1532.31	1246.22
Mat2b	1296.65	1394.63	1932.05	1497.31
Oosp1	1292.82	1123.74	2358.15	1864.65
Cpeb1	1247.13	1296.29	463.498	239.042
Cpsf4l	1228.32	1257.32	47.5713	38.7308
Uhrf1	1195.76	1065.94	781.487	672.585
Rgs2	1192.76	1272.36	1931.11	1698.16
Aspm	1188.87	1088.07	214.895	205.818
Fbxw15	1187.03	850.873	129.567	104.271
Pla2g4c	1159.56	976.805	1105.6	1063.4
Tceb1	1152.16	1029.39	236.531	236.803
Oog3	1139.93	868.899	2484.67	2149.68
Surf4	1107.74	1191.56	2221.81	1560.79
Gm36976	1082.89	816.003	175.992	204.123
Lamb1	1082.31	1104.48	597.829	337.684
Klhl8	1073.26	1239.48	1770.85	1394.07
Oser1	1063.06	1157.99	132.469	118.734
Obox5	1061.34	995.017	1978.08	1503.48
Rnf114	1044.9	1116.04	1618.5	1383.84
Pik3cd	1037.64	1225.06	264.902	264.338
Nudc	1037.32	1092.04	107.214	143.001
H3f3b	1032.28	975.686	1888.88	1808.06
Cul1	1027.18	1107.34	1531.09	1310.86
Mphosph6	1016.92	1097.95	2972.77	2235.19
Ube2d3	1000.54	953.371	1575.08	1330.34
Cdc42se2	997.611	1039.27	2002.76	1504.63
Gm1070	996.464	1034.18	1959.02	1236.18
Anxa7	993.15	1119.95	1985.85	1431.35
Depdc7	984.355	965.74	345.25	338.834
Med28	971.098	937.583	133.866	152.926
Gja4	970.461	1041.88	87.9424	68.263
Sfr1	968.039	993.525	1395.76	1110.67
Tsc22d1	967.721	959.338	1187.28	1817.62
Oas1h	958.352	753.038	203.253	218.708
Nobox	956.822	983.393	135.478	114.195
Dtx2	952.871	1043.93	1829.2	1178.63
Fbxw21	949.302	841.177	125.376	88.7177
Nlrp9b	947.708	862.186	404.248	371.15
Parp12	942.801	1159.17	3014.4	2136.61
Tubb4b	942.291	897.243	102.737	110.564
Birc5	937.065	942.494	193.008	175.62
Mos	932.731	999.616	394.577	189.297
Tbc1d15	927.123	871.696	2281.06	1698.53
Rbm38	926.74	1103.23	2028.98	1497.79
RP23-431M16.1	921.705	670.368	72.0017	89.1414
Ccnb1	911.317	909.426	1210.56	887.661
Txnip	899.654	937.086	496.095	503.742
Hexdc	899.526	669.498	90.7723	111.23
Calm1	892.388	886.117	1159.16	979.889
4933427D06Rik	892.07	802.888	786.359	675.429
Rhpn2	888.692	933.232	1291.16	1056.75
Wee2	888.118	962.508	1291.37	802.877
Mtus1	887.991	809.477	450.745	435.721
Dcp1a	880.215	887.857	2054.7	1590.02
Pecr	870.145	774.793	372.725	298.409
Sub1	857.781	890.965	980.62	753.677
Ccdc69	844.843	901.221	1597.65	1295.06
Fbxw19	843.951	739.487	312.473	251.206
Fbxw18	843.696	734.888	259.743	215.501
Ermp1	839.681	667.633	1586.65	1359.03
Fdft1	839.299	820.168	76.3361	76.7959
Dnajc11	834.455	903.272	107.143	109.536
Ubb	831.906	876.917	171.586	223.186
Rspo2	831.778	864.3	353.847	312.509
Hmgb2	829.994	809.228	370.397	305.187
Tmem14c	824.513	788.032	123.298	159.765
Gm37724	820.306	573.9	91.5604	100.337
C87977	816.865	945.477	294.383	291.812
Glrx	802.971	693.304	251.863	247.696
Gm13023	799.147	813.144	520.454	538.056
Eif4enif1	798.446	748.5	464.68	457.81
Rsl1d1	798.382	838.069	910.123	737.761
Pabpn1l	797.936	925.152	420.691	209.63
Oog4	796.916	667.758	184.733	211.991
Nlrp2	785.891	737.374	102.844	89.9886
Laptm4b	785.317	768.204	965.611	914.47
Gm13084	784.871	636.057	131.86	181.49
Stx5a	780.41	783.495	121.758	135.618
G6pdx	780.282	713.195	249.212	252.476
Rbpms2	777.605	756.891	203.826	183.669
Arf1	777.35	824.954	1510.17	1182.92
Dcaf8	773.781	867.78	858.038	687.653
Prdx1	760.206	663.034	861.226	877.434
Sod1	756.765	773.55	192.219	284.913
Elof1	756.255	718.727	64.2642	84.7236
Fip1l1	748.798	794.435	414.852	297.38
Me1	748.416	762.237	1159.98	944.063
Ralbp1	737.326	776.906	1369.43	1068.24
Nusap1	731.463	791.264	166.858	142.094
Adss	727.32	645.94	297.75	283.219
Cct5	726.81	753.846	113.555	148.75
Obox1	725.982	646.251	984.131	740.121
Miox	725.918	631.893	97.0053	97.2506
Prdx2	725.79	699.769	362.373	430.578
Ncl	718.844	669.125	515.69	484.68
Fam46b	714.064	655.077	223.241	161.822
Pkd2l2	713.044	627.728	825.942	764.268
Tm9sf2	710.24	699.458	1226.46	954.472
Obox2	703.101	671.984	1063.05	669.135
Syce2	699.851	584.156	305.38	231.598
Dppa5a	699.66	757.451	56.5984	42.9065
Calr	685.065	801.396	200.244	298.167
Birc3	678.182	744.211	1513.4	1062.01
Ube2t	676.206	736.379	54.1267	40.1227
Dclk2	674.677	778.398	1242.05	936.983
Kif23	670.789	637.114	982.77	813.71
Ninj2	668.303	675.714	121.722	94.5274
Nlrp4a	668.176	611.692	815.41	789.987
Tiparp	663.969	628.723	1399.45	1253.36
Bcar3	662.759	750.241	213.605	152.745
Dazl	662.058	684.664	1152.71	991.024
Paip1	660.719	554.631	1441.61	1161.38
Psma7	659.317	590.372	685.951	661.147
Tubb6	658.297	634.193	79.0944	94.4668
Nlrp4b	657.086	530.265	563.082	493.757
Pkm	656.449	653.648	315.804	493.455
Ssb	656.003	674.346	819.637	789.866
Stau1	656.003	616.913	404.499	305.126
mt-Cytb	655.047	775.352	3742.19	3890.27
A430033K04Rik	653.581	688.518	444.154	331.693
Parl	648.737	645.008	185.592	164.848
Alkbh5	646.443	618.342	391.03	395.659
Orc5	644.722	609.827	413.598	333.266
Fbxw16	634.142	562.649	168.649	135.497
Spry4	632.804	728.299	505.266	367.943
Tbc1d14	627.132	663.407	368.319	177.98
Kif17	627.132	661.231	131.931	99.1266
Med17	625.985	733.209	293.953	263.793
Eef2k	623.053	604.108	398.338	309.12
Kif22	621.842	633.012	102.773	70.018
1700021K19Rik	615.341	640.533	704.363	514.514
Ywhaz	612.41	602.244	991.51	965.365
Cfl1	608.522	618.964	287.828	497.025
2700029M09Rik	607.311	669.187	1732.3	1303.59
Ywhae	606.61	580.178	727.719	659.15
Rdh11	606.1	572.657	53.5177	56.8859
Tor1a	605.909	667.323	604.384	419.563
Smc4	601.639	549.783	894.863	640.571
Usp46	593.098	461.954	227.683	227.422
Rab7	592.461	550.964	567.022	486.858
Myo5b	592.397	698.09	366.815	349.303
Zfp296	585.196	538.532	47.3563	29.7743
Kpna7	584.749	586.145	397.299	344.886
Polr2c	583.411	550.964	1056.45	791.803
Nsf	579.715	636.182	841.202	602.445
Usp19	577.739	684.789	785.571	588.345
Hmces	574.871	664.215	874.839	652.069
Cdk20	574.425	531.26	88.8737	80.8505
Trim27	573.851	554.009	70.2106	77.8852
Tubb2a	573.15	427.333	35.2844	47.2637
Cnbp	572.959	647.556	902.35	743.389
Rraga	569.9	545.183	857.573	735.643
Fam160a1	564.801	543.753	651.633	537.692
Csde1	562.252	593.231	673.234	630.223
Hjurp	561.614	556.309	586.975	574.245
G3bp2	561.359	499.56	620.039	619.753
Kbtbd8	560.786	529.955	995.021	815.223
Gm38110	560.722	415.709	67.2374	71.0468
Slc30a3	559.511	682.8	179.718	147.117
Setd4	556.962	495.581	48.0011	36.6127
Pfdn4	554.922	588.258	568.24	480.988
Nup214	551.736	572.781	270.956	254.05
Ckb	551.162	709.403	44.7055	58.2777
Rasa4	550.397	530.887	133.114	106.994
Gdpd1	549.951	567.622	631.824	454.179
Zar1l	547.466	502.419	28.8007	33.2238
Lamp1	546.573	503.848	264.973	301.737
Polr2d	546	472.397	156.004	119.4
Slc23a2	545.171	568.057	1187.85	932.262
Zfp655	545.108	526.598	640.744	567.104
Plac8	544.661	499.932	283.601	248.18
Pld1	543.96	555.812	944.834	653.764
Nlrp9c	543.642	520.071	539.69	430.699
Nkd1	543.451	553.326	213.283	135.437
Klhdc3	543.387	544.002	101.519	89.6255
Paip2	541.22	515.907	56.2043	109.233
Tdrd5	541.22	608.335	69.3867	56.5228
Ypel5	539.372	539.9	1056.06	830.413
Stk35	535.165	610.697	1085.86	861.881
Klf17	534.719	623.999	1497.03	1155.27
Oosp3	533.126	431.062	874.48	842.697
Ddb1	532.361	541.205	839.805	699.636
Ubqln1	530.577	576.075	1316.06	934.986
Atp5a1	530.577	550.591	293.058	389.789
Ccdc117	530.194	620.829	1311.9	920.22
Txndc9	528.537	500.119	74.151	91.9251
Omt2b	528.537	577.256	1811.86	1242.47
Bms1	528.346	543.443	214.716	188.51
Eif5a	528.218	566.69	1144.33	949.268
Edc4	527.135	532.254	468.692	393.662
Klhdc2	526.88	601.746	1124.19	857.827
Dlgap4	526.816	581.172	343.745	252.113
Noc4l	525.797	497.322	89.8768	99.4897
Tpd52	524.458	431.311	219.587	289.331
Cdo1	524.203	484.828	135.836	281.585
Nap1l4	523.821	587.202	342.062	324.673
Tmbim6	522.801	576.138	436.058	437.537
Pabpc1l	522.737	473.453	36.968	37.0968
Degs1	520.507	508.075	1051.48	757.49
Epn2	519.742	569.611	1057.57	864.06
Fbxw14	518.467	461.457	353.919	246.001
Ppp1r10	518.212	507.702	412.308	363.888
Fbxo34	514.707	512.55	181.795	123.273
Eif6	514.58	517.834	137.376	133.5
Ippk	509.927	475.94	132.54	142.094
Srpk1	508.525	523.179	433.658	421.137
Fbxw14	508.525	456.671	353.919	246.001
Jag1	508.079	493.779	411.055	328.788
Tmsb10	504.127	602.368	108.217	217.982
Smu1	500.495	537.849	467.653	391.847
Rnf185	499.794	557.739	567.846	417.022
Prc1	498.646	512.177	387.591	320.86
Cd164l2	496.288	503.6	316.7	221.129
Eif4a1	495.587	475.505	878.242	781.273
Pcgf1	494.185	565.384	396.833	287.032
Nlrp9a	493.803	474.386	454.22	317.169
Psma2	490.425	481.099	379.71	333.751
Dnajb4	490.297	488.495	882.182	662.357
Gm38070	489.086	385.314	36.5382	38.1256
mt-Nd1	488.959	658.807	1364.92	2381.52
Omt2a	487.875	529.146	1622.12	1124.46
Esco2	485.581	435.599	441.861	394.025
Tcl1b1	485.326	478.115	1293.2	1073.15
Noct	483.669	412.601	888.523	565.591
Atp5b	482.904	512.675	584.253	726.929
Cdca5	482.394	537.165	413.383	326.186
Mark2	482.267	487.19	806.025	600.812
Hsp90ab1	481.821	442.934	532.92	989.209
C2cd5	479.973	477.618	1017.48	714.341
2016-03-07	478.634	391.592	87.6916	101.487
Unc50	478.316	532.752	1335.29	932.444
Psmd4	478.124	494.463	272.245	272.023
Gm38383	476.085	351.128	42.198	58.7014
Cirh1a	475.32	496.949	66.0911	61.7272
Natd1	474.555	407.069	311.721	268.211
Abcf3	473.599	497.011	81.2795	81.7583
Pold3	472.325	477.867	289.762	270.208
Txndc5	472.006	451.387	186.595	195.591
Elp2	471.942	495.581	86.5453	93.2565
Ninj1	471.241	481.969	640.385	460.715
Aldh9a1	470.859	461.084	475.211	390.092
Edrf1	466.079	501.611	478.829	352.269
Chek1	463.147	432.492	955.796	706.474
Eif2b1	462.573	517.026	928.07	617.938
Oosp2	462.51	468.419	126.164	105.905
Riok1	460.279	492.909	875.304	695.823
Fam83g	459.451	401.164	64.4075	46.5375
Atg5	456.455	453.874	379.496	371.392
Fbxw26	456.2	416.89	43.201	37.5205
Tuba4a	453.842	389.665	18.5198	19.547
Kpna2	453.205	469.724	41.4099	41.2725
Strn	453.205	438.521	813.763	675.066
Sepw1	453.205	415.15	130.212	201.824
Pfn1	452.886	452.258	440.07	536.058
Izumo1r	452.249	395.197	102.235	92.2277
Pgs1	451.484	500.119	107.68	102.092
Rbm18	449.636	485.015	1020.7	799.488
Ski	446.577	418.879	198.596	177.012
Arl6ip1	445.493	445.545	566.843	480.08
Mff	444.155	489.925	121.507	146.33
Ccndbp1	444.155	509.505	1475.53	999.134
Eif1ax	442.37	385.438	51.7982	70.9863
Hmgn1	441.86	445.047	223.778	307.849
Dnajb1	440.904	477.742	156.577	124.06
Trim75	439.375	447.285	804.198	519.537
E2f5	438.228	530.079	1200.28	867.691
Stip1	436.889	437.153	100.229	106.51
Cops4	435.806	442.126	76.9809	84.2395
Ctnnbl1	435.105	451.45	119.107	89.686
Map3k6	435.041	418.071	55.6312	45.1456
Wtap	434.467	415.958	991.51	706.232
Gtsf1	434.276	398.429	30.9858	19.3049
Dnaja2	434.212	433.175	404.033	434.148
Insig1	434.149	235.825	198.954	388.639
Tgfb2	434.021	481.969	926.565	605.592
Hspa5	433.384	470.097	262.717	409.094
Arcn1	432.237	433.797	401.49	373.147
Sall4	432.173	486.569	524.43	344.28
Hspa8	430.834	446.726	115.131	220.523
Hnrnpk	430.707	465.559	767.696	665.988
Eif1b	429.687	417.947	134.296	144.393
P4hb	429.114	399.548	528.227	630.767
Mlf2	428.986	433.424	393.144	341.618
Pole4	428.795	393.27	570.891	485.103
Eef1a1	428.604	402.034	315.948	832.47
Ncapg	428.158	407.753	429.324	316.927
Fbxw27	427.52	413.285	151.454	127.812
Lrrc42	427.393	470.408	278.442	225.062
Bscl2	426.628	425.219	390.851	285.095
Arpc5l	425.991	439.702	291.195	248.906
Tubb3	425.736	480.912	953.145	508.523
Serpine2	425.481	484.082	687.025	860.671
Hmgcs1	425.035	385.438	219.301	269.845
Ctps	423.25	470.967	659.084	508.826
Naca	421.529	399.051	102.593	162.306
Fbxw20	421.275	356.473	235.313	198.193
Cnot7	421.147	343.171	1163.78	917.315
Aurka	421.083	392.649	279.517	176.83
Trim60	420.51	401.04	165.067	179.735
Kdm1b	419.872	420.184	366.17	271.539
Ube2g1	419.618	393.146	260.352	253.445
Tpra1	418.853	441.38	200.53	109.112
Gpbp1	418.662	425.344	385.012	388.397
Dicer1	418.407	398.181	236.603	232.808
Npm1	418.024	407.318	483.522	517.601
Eif4e	417.004	413.658	316.27	261.312
Hn1l	416.813	419.936	364.021	319.166
Atp5e	416.622	330.429	64.5866	131.08
Fbxw22	415.347	319.552	279.696	235.955
Meis2	411.523	380.466	833.214	620.601
Csnk1a1	411.141	410.55	575.011	548.404
Phf1	410.631	489.925	965.289	627.56
Nudt7	410.312	371.267	165.962	116.253
Atp6v1e1	409.803	385.065	108.612	162.548
Mybl2	408.146	465	296.174	124.786
Gtf2b	407.891	382.517	298.753	246.001
Ern1	407.827	408.188	692.578	545.62
Calm2	405.724	386.744	90.5932	155.347
Oaz1	405.533	394.389	948.202	783.815
Btrc	405.15	411.172	80.3124	78.1878
Rnf4	404.831	369.713	266.12	242.249
Acer3	403.812	290.835	40.8726	60.0933
Eif2s2	402.728	462.887	730.979	543.744
Arrdc1	402.218	418.568	140.242	113.772
Osbpl9	402.091	387.365	98.3307	79.9428
Pnpla3	401.39	544.375	572.037	544.047
Dcaf12	399.223	426.462	384.869	370.666
Nexn	399.159	376.799	841.489	649.225
Csrnp2	398.904	453.377	490.615	415.993
Baiap2l1	398.458	352.806	185.055	172.776
Zfp280b	396.929	514.85	837.441	588.224
Cltb	396.929	380.404	31.0575	41.8172
Ehf	396.546	350.133	170.189	195.53
Ube2k	396.419	431.497	495.522	415.509
Cs	395.335	387.179	327.447	308.455
Wdr5	393.678	396.13	323.506	280.919
Rnf38	392.658	244.59	494.34	450.003
Pacsin2	392.212	432.678	714.93	552.58
Rab11a	391.957	391.468	344.569	305.913
Sart3	391.83	405.577	227.038	198.979
Atp2c1	391.575	328.005	394.971	320.013
Mier2	391.065	383.076	663.096	466.283
Sap30	390.938	451.387	1178.21	859.824
Pak1ip1	390.874	386.868	132.827	119.823
Ddx3x	389.854	346.155	554.521	627.318
Cdk2ap2	389.79	410.301	554.162	408.247
2016-03-05	389.344	455.303	483.629	383.253
Uba1	389.217	359.705	384.331	364.493
Fbxl6	388.898	444.239	248.889	160.491
Stom	388.898	388.049	299.112	163.759
Timm9	387.56	392.587	35.1411	34.7367
Qars	386.859	337.888	38.9741	66.2055
Arpc3	386.413	366.045	208.554	223.307
Usp15	385.967	362.937	528.263	453.029
Stt3b	385.457	443.742	650.129	528.554
Psmf1	385.011	320.36	32.8127	49.3818
Mapk3	384.309	372.945	250.322	153.713
Sdc1	383.608	408.934	1844.28	2450.33
Cks2	383.545	362.813	667.359	577.815
Phf13	382.079	409.369	776.114	559.6
Nudt5	380.358	352.495	163.455	136.405
Carhsp1	380.167	377.482	177.461	224.941
Fkbp5	379.912	345.968	363.519	493.939
H13	378.319	429.695	385.729	281.403
Eif4g2	378.191	395.881	611.513	585.743
Ywhag	377.363	336.645	151.383	187.118
Tdrd12	377.108	384.195	121.651	139.552
Sin3a	376.662	395.57	649.448	456.297
Vps26a	375.387	347.087	152.027	178.464
Ccdc6	374.112	434.916	982.734	748.775
Pdhx	373.794	364.429	233.235	205.273
Sfmbt1	373.411	391.592	701.282	546.044
Maea	373.092	403.34	75.369	122.244
Hdlbp	373.029	362.751	187.778	241.583
Rhot1	372.583	376.612	483.2	334.961
Creld2	372.391	464.627	190.536	174.107
Psen1	372.328	316.692	54.664	70.7442
Slc39a6	369.651	399.051	205.76	181.066
Naa50	369.396	340.001	413.992	349.788
Tpgs2	368.822	293.072	165.676	122.365
mt-Co1	368.567	459.468	866.743	1461.48
Tdrd1	368.249	358.213	57.8163	68.263
Rnf34	366.783	395.197	914.063	646.804
Lrrfip2	366.464	374.374	50.7236	53.5574
Aldh2	365.763	355.168	65.8762	114.619
Ptpn21	365.636	421.428	766.263	595.486
Phospho2	365.572	353.179	306.885	273.234
Lpcat1	365.445	355.23	300.437	233.898
Lpin2	364.935	331.175	274.86	273.113
Cenpf	364.68	300.283	326.981	362.375
Gm42553	364.552	292.575	25.0752	31.8319
Med27	364.106	453.128	803.195	596.515
Ktn1	363.915	428.078	539.475	430.093
Tax1bp1	362.768	366.418	490.149	388.881
Fbxo28	362.194	399.486	397.084	291.57
Prr14	361.621	319.614	82.3184	67.1132
Ube2i	361.621	387.925	421.192	340.649
Dbndd1	359.008	400.605	57.1357	46.2954
Atp1a1	358.88	379.098	267.803	251.811
AI314180	358.816	389.479	353.668	281.948
Khdc3	358.689	386.371	20.8124	17.9735
Cpa1	358.498	375.742	575.727	444.678
Ak2	358.306	394.576	271.35	267
Akr1a1	356.968	362.129	170.01	311.057
Pcbp1	356.841	400.729	827.59	676.458
Lrrfip1	356.841	303.142	585.077	589.434
Ppp2r5a	356.394	290.151	53.4102	46.4164
Gorasp2	356.203	385.749	451.247	321.829
Akr1b3	355.821	387.676	175.562	167.632
Rab3gap1	355.757	333.226	275.577	283.219
Clcc1	355.693	382.89	154.642	135.497
Lbr	355.438	313.398	108.826	69.7154
Puf60	355.184	376.799	97.0411	110.988
Sumo3	354.61	321.168	105.961	130.111
Brix1	354.546	364.678	358.11	288.968
Atxn2l	354.228	402.532	886.481	676.397
Sec22a	353.973	372.945	116.242	116.919
Eif5	353.399	321.168	472.847	517.298
Anp32b	353.144	389.168	425.67	412.604
Lancl1	352.124	282.692	34.8546	46.8401
Cct3	351.997	351.376	86.9752	135.437
Nedd4l	351.742	321.105	362.086	291.691
Dynll1	351.36	353.925	51.8699	130.172
Pcnt	350.276	314.765	225.104	189.902
Timm17a	349.766	388.857	36.9322	54.4652
Psmd8	349.32	362.937	90.629	93.196
Fxr1	348.173	338.51	299.971	289.936
Plk1	347.727	355.416	281.129	186.089
Ccdc115	347.663	346.093	125.699	112.44
Foxo3	347.536	350.755	237.283	169.629
Mtfr2	347.536	382.641	292.95	127.933
Ywhaq	345.369	317.438	102.343	166.724
Usp28	345.177	342.861	673.914	529.583
Cdv3	344.859	362.751	388.917	418.777
Rbm17	344.54	348.455	160.911	140.218
Tspan14	344.349	321.665	171.228	148.085
Ptp4a2	343.903	353.987	760.711	900.552
Slc39a10	343.839	303.701	595.859	482.864
Amfr	343.074	389.665	841.202	639.482
Haus3	343.074	310.352	92.1693	100.095
Ttk	343.011	299.537	119.895	110.201
Cnn3	343.011	375.742	784.568	667.683
Cry1	341.863	357.592	672.589	540.718
Alg13	341.353	334.469	150.416	120.126
Rab3d	340.589	324.151	401.168	314.446
Tmem201	340.397	360.886	524.681	346.338
Plrg1	339.633	324.151	200.387	129.869
Zcchc10	339.314	345.782	307.422	272.507
Rimkla	339.314	341.928	72.1092	62.6955
Ranbp3	338.995	391.033	91.7395	88.3546
Cdk7	338.995	314.33	70.7121	67.8999
Taf1a	338.932	355.727	141.603	125.573
Cnst	338.677	259.134	147.836	134.65
Prep	338.613	280.579	169.294	157.223
Rab14	338.549	354.608	893	738.427
Foxj3	338.167	370.707	135.944	104.21
Sugt1	337.848	337.888	222.381	205.878
Kit	337.402	365.548	263.075	208.178
Dsn1	337.083	349.574	611.728	468.582
Lmo7	336.637	308.239	289.44	254.716
Chaf1a	336.574	349.822	35.2486	32.437
Hspa9	335.809	344.104	312.509	360.136
Nfil3	335.618	294.937	80.6706	92.4698
Lrrc16a	335.299	351.873	439.318	341.376
C87499	334.279	311.595	598.725	685.112
Dclre1a	334.024	394.14	606.999	390.878
mt-Rnr1	333.833	337.95	539.225	1405.38
Cct8	333.068	316.879	335.471	331.935
Tcl1b2	332.558	378.415	963.605	742.36
Pramef12	331.284	340.623	343.244	293.87
Tet3	330.583	347.895	726.716	710.287
Mfsd2a	330.073	375.12	25.5051	32.316
Arg2	329.372	302.272	20.3468	21.4835
Dync1i2	328.862	279.771	284.46	246.243
Mea1	328.862	324.711	65.7687	74.6778
Atad1	328.416	296.18	486.101	403.89
Tyw1	327.46	338.385	61.0761	42.7854
Pard3	327.077	280.392	378.457	312.086
Apitd1	326.058	359.457	124.481	98.1584
Nup88	325.93	348.144	371.543	284.913
Gle1	325.038	348.082	641.567	468.34
Dnmt3a	324.273	302.52	357.573	262.099
Taf7	323.636	281.698	414.099	336.776
Mllt10	323.19	314.268	657.401	545.257
Fam63a	322.552	370.894	361.656	333.751
Map2k1	321.278	335.712	902.027	620.419
Brdt	320.067	272.809	568.384	464.346
Lrrc28	320.003	279.771	102.307	105.36
Canx	318.537	299.412	330.993	438.021
Psmb6	317.581	329.559	184.16	177.435
Ifit1bl2	317.008	299.848	91.6678	84.0579
Zfp592	316.498	328.813	143.681	145.059
Mapre1	316.434	321.416	633.4	531.762
Daglb	316.243	344.166	37.0039	39.8806
Trip12	315.924	318.868	449.849	442.197
Saraf	315.478	296.802	240.364	155.891
Pdia3	315.35	340.374	280.448	518.569
Slc44a2	314.649	314.765	300.043	244.367
Eif4b	314.458	303.515	120.934	167.995
Asf1a	313.948	286.297	321.894	256.107
Rpa1	313.566	324.897	171.55	166.603
Hnrnpc	313.438	348.517	405.431	371.997
Btbd10	312.291	325.643	596.826	425.494
Rpl4	311.909	327.073	203.647	458.294
Abhd4	311.718	276.601	175.706	191.596
Dnaja1	311.526	328.627	112.265	130.898
Rab3il1	311.017	326.327	436.201	359.47
Cops8	310.698	326.7	461.706	374.963
Igf2bp2	310.507	51.5907	68.9927	272.871
Arhgdia	310.507	338.323	123.692	216.529
Sap18	310.316	282.754	153.496	136.405
Zc3h6	310.252	207.668	345.322	362.92
Ddx5	310.124	303.639	592.814	724.992
Ccdc92	309.423	352.806	68.0255	73.8306
Zfand5	309.296	271.193	499.821	494.423
Spats2	309.041	327.57	262.323	163.88
Btf3l4	308.977	291.829	285.141	289.815
Ndufaf4	308.85	284.557	132.182	119.521
Cenpn	308.531	330.429	729.438	491.7
Gadd45gip1	308.467	253.727	43.3443	40.7884
Ccdc186	308.149	290.835	658.117	613.641
Ube2w	307.639	256.027	51.2251	75.162
Usp7	307.32	292.14	322.145	269.603
Enox1	307.32	265.102	29.4097	32.0134
Nasp	307.193	271.504	157.437	142.457
Rufy1	306.3	343.482	44.7055	28.8665
Fpgs	305.918	382.268	800.365	548.767
Arhgef39	305.918	334.221	578.45	434.814
2016-09-15	305.599	370.707	506.125	376.173
Phb2	305.472	288.411	112.91	131.745
Farsb	304.771	323.281	412.452	361.709
Nsun4	304.771	307.058	146.368	145.119
Kbtbd7	304.643	188.834	412.738	436.932
Kif2c	304.452	350.133	40.5502	38.4887
Bbs4	303.815	333.35	355.029	349.001
Upp1	303.56	358.524	16.0481	9.62218
Gdi2	303.305	313.647	329.453	403.769
Lnx2	303.241	252.794	230.37	219.555
Zfyve21	302.731	311.222	233.988	245.699
Arhgef16	302.349	351.749	45.6011	34.5551
Tuba3a	302.349	285.427	37.0397	26.5064
Lrr1	301.903	265.475	442.828	354.75
Zfp750	301.839	302.334	317.703	212.656
Wdr76	300.756	287.292	206.763	176.709
Zfand6	300.692	281.2	161.592	182.519
Pik3r4	300.564	301.712	109.543	98.5215
Lmo1	300.055	324.524	426.135	303.916
Pcgf6	299.736	246.33	165.21	162.609
Zcrb1	299.608	303.701	387.735	311.662
Mbl2	298.78	292.824	118.14	93.8617
Wdr36	298.525	291.829	175.956	156.739
Zfp706	297.696	314.517	626.988	453.756
Dcun1d1	297.633	229.61	332.175	296.835
Tcf25	297.505	293.383	358.217	338.41
Hspa4	297.378	328.316	48.037	78.6114
Camk2g	296.422	310.974	467.08	408.065
Cox4i1	296.231	280.019	80.1332	224.881
Sf3b1	295.275	268.272	513.899	462.47
Dnajb6	294.828	312.03	177.962	153.229
Dap3	294.765	308.55	147.048	135.86
Trp53bp1	294.701	201.017	302.228	392.512
Nono	294.51	283.749	100.695	145.543
Scap	294	285.738	321.679	279.164
Cisd1	293.936	276.663	30.1977	33.8289
Camsap3	293.618	316.941	304.736	243.883
Knstrn	293.426	310.912	270.418	227.543
Anapc5	293.044	318.308	143.144	177.617
Copb1	292.98	264.045	517.947	477.418
Rac1	292.152	302.583	561.004	455.208
Gm36958	292.088	253.229	23.2483	26.3854
Rbm7	291.706	291.518	115.239	116.677
Psmb1	291.323	287.292	59.894	119.642
Os9	291.132	277.72	96.1814	119.763
Wdr20	290.24	316.817	824.975	590.826
Zfp957	290.176	307.99	553.124	413.028
Cmya5	289.156	322.846	264.15	191.475
Csnk1e	288.838	293.694	456.297	310.996
Nin	288.646	287.913	130.893	137.192
Helq	288.391	297.921	646.797	457.992
Igsf3	287.244	244.03	462.602	517.298
Ptp4a1	287.181	266.78	791.983	657.334
Mcu	286.671	316.071	719.193	493.515
Mad2l1	286.607	299.848	680.112	518.811
Plce1	286.479	296.74	133.006	105.299
Mus81	286.479	265.972	33.2784	24.5093
Kif4	286.161	317.438	86.4737	68.021
Pdcd2l	285.587	288.784	189.963	153.108
Cdca8	285.141	272.063	448.596	370.484
Tpd52l2	284.631	268.707	381.322	307.244
Rnf24	284.44	229.299	91.5962	93.6196
Cnppd1	284.185	318.371	507.487	364.07
Atrx	283.93	230.107	322.79	347.064
Reep2	282.337	300.345	104.958	59.246
Psmb2	281.636	262.802	69.7449	92.2277
Nlrp4g	281.508	257.021	165.031	172.836
Esrp1	281.062	325.021	189.533	192.444
Hsph1	280.871	271.628	39.5472	41.091
Sec13	280.68	329.807	404.571	275.231
Paip2b	280.616	294.502	244.842	227.18
Itpk1	279.66	325.27	144.684	108.628
Dnmt3l	279.596	280.454	73.8286	65.6608
Serpinc1	279.15	231.039	50.2579	42.7854
Nrbp1	278.895	281.076	77.6615	89.4439
Copz1	278.322	290.027	52.7296	85.6314
Rad51	277.621	284.681	111.441	86.4786
Pde6d	277.174	196.045	18.8064	31.4688
Errfi1	277.047	340.623	538.401	371.271
Polr3a	276.983	270.758	52.2997	42.3013
Pdlim2	276.792	283.624	23.4274	17.0658
Atl2	276.537	270.758	676.709	441.773
Cdc42	276.537	266.718	250.931	328.909
Rbx1	276.218	258.948	314.73	290.723
Plaa	276.155	258.637	161.592	172.957
Eif5b	276.155	291.021	621.364	457.205
Med22	276.027	329.87	367.925	263.914
Gm3143	275.709	261.807	163.096	135.437
Gpr1	275.581	242.476	75.1182	59.246
7420461P10Rik	274.944	232.345	33.7799	33.1027
Nae1	274.498	279.025	254.908	227.12
Nelfa	274.37	266.78	239.182	185.303
Gng3	274.306	314.019	83.4288	54.9493
Pias1	273.414	259.694	365.991	332.48
Nsmce2	273.223	301.526	154.463	144.514
Eif4a3	273.096	284.557	106.355	112.319
Gm8801	272.841	249.687	225.641	191.838
Actb	272.522	363.124	1384.3	3148.15
Gnl2	272.522	265.475	188.566	142.578
Pebp1	270.674	276.414	92.8858	175.741
Fzr1	270.419	305.939	114.45	95.5561
Dazap2	270.1	298.915	617.424	553.185
Champ1	270.1	253.727	305.989	234.019
Smim14	270.036	277.409	776.078	672.161
Top1	269.59	268.209	610.116	548.888
Calu	269.526	238.871	204.829	258.044
Ipmk	269.208	233.712	234.238	215.743
Rab38	269.017	273.99	96.862	74.7383
Lhx8	268.953	283.562	64.909	65.4793
Tbc1d8	268.061	261.869	310.539	291.086
2700049A03Rik	267.933	271.69	442.291	359.289
Mphosph8	267.296	271.069	490.4	407.279
Ubap2	266.913	263.548	210.095	163.88
Dnttip2	266.786	274.052	294.204	287.637
Rnf141	266.722	243.471	532.992	456.237
RP23-370I17.3	266.659	229.299	56.8849	58.7619
Ggct	266.467	263.113	405.036	319.105
AI987944	266.085	250.059	387.806	370.121
Zfr	266.021	288.908	495.057	368.487
Kdm5d	265.639	192.191	23.6424	28.2614
Hif1a	265.511	254.846	366.922	414.177
Zcchc8	265.384	262.615	506.484	383.98
Fam53c	265.129	244.403	177.604	158.675
Ap1b1	264.874	246.641	79.0586	84.7841
Map1b	264.364	230.48	398.445	458.355
Kat8	264.3	238.933	22.6752	23.178
Rcn2	264.109	240.549	349.656	299.437
AU015836	264.045	255.529	60.5387	65.6003
Stk36	263.982	268.955	161.807	157.465
Arhgap12	263.918	244.279	347.005	267.121
Kdm6b	263.791	259.134	390.35	321.587
Matr3	263.791	266.096	220.59	224.397
Oog2	263.727	235.204	78.3422	84.9657
Tfe3	263.663	260.129	193.115	144.756
Kpna3	263.217	249.003	427.533	412.422
Pdpn	262.962	257.083	62.1149	77.3406
Chchd2	262.771	260.875	74.2585	154.681
Arpp19	262.516	214.754	99.5486	153.229
Fbxw13	262.133	235.142	19.093	9.6827
Cdh1	261.751	230.666	242.083	177.375
Rnf220	261.687	241.233	222.955	162.73
Psmc5	261.432	260.067	65.0165	70.9863
Eif3g	261.369	241.606	54.3416	75.2225
Tcp1	261.114	283.687	76.4436	95.4956
Bcl2l1	260.859	286.484	203.109	186.574
Ptpn2	260.476	250.992	215.325	207.331
Kdm2b	260.094	248.07	180.255	137.071
Macrod2	259.967	273.431	92.1693	82.4845
Psmc2	259.775	249.065	43.3085	65.2372
Nup85	259.775	271.255	225.175	156.134
Btf3	259.393	283.562	399.484	379.199
Fbxo18	259.329	234.334	213.247	194.622
Afap1l2	259.265	303.639	502.507	368.911
Ube2s	258.819	280.517	305.882	228.875
Atf4	258.756	233.215	57.6372	106.207
Rpl32	258.118	242.29	101.411	287.092
Ndufa2	258.055	245.771	44.7414	118.31
Aass	258.055	247.511	32.3112	36.6127
Tm2d3	257.991	280.765	323.793	260.162
St13	257.863	247.387	190.894	244.73
2016-03-06	257.481	214.941	210.596	186.816
Zswim3	257.481	233.836	352.737	225.97
Dld	257.099	241.233	78.163	101.91
Elp6	257.099	209.471	26.938	32.7396
Fbxo30	256.844	231.164	106.391	88.0521
Aven	256.716	250.059	14.8302	17.1263
Irf1	256.525	286.422	19.2005	25.7802
Racgap1	256.143	263.796	242.943	188.086
Otub1	255.569	271.69	43.416	61.2431
Eif4e3	255.442	221.654	341.883	301.556
Mrps25	255.059	235.825	29.0514	30.3795
Glce	254.932	226.44	103.453	69.8365
Ints9	254.932	285.303	151.884	86.5996
Ints12	254.358	233.712	119.071	78.4904
Ahsa1	254.294	263.485	424.559	368.729
Rpl5	254.294	260.253	33.1351	77.6431
Hn1	253.976	263.113	49.2907	81.5767
Polr1d	253.976	239.555	35.2844	67.6579
Polr2j	253.912	289.157	130.606	103.484
Mxd1	253.848	264.666	388.451	267.243
Swi5	253.275	274.922	280.198	320.618
Rph3al	253.275	273.182	96.3247	65.7213
Eif2b4	252.382	221.902	30.1977	36.7943
Nup93	252.319	259.197	232.017	199.585
Cand1	252.127	254.597	139.991	149.537
Zfp68	251.554	198.158	124.373	156.739
Emg1	250.98	269.763	19.6661	42.9065
Auh	250.47	266.158	255.982	181.732
Sumo2	250.215	259.321	370.397	283.522
Atp6v1c1	249.897	255.032	148.445	144.212
Metap2	249.706	262.677	325.512	261.251
Uqcrc2	249.578	271.131	308.533	266.637
Pdcd7	249.323	263.796	232.017	175.378
Ep400	249.068	258.326	379.352	377.686
Ncoa3	248.813	247.076	345.286	294.596
Slc25a15	248.558	267.837	280.09	224.639
Usp3	248.303	273.244	148.947	146.027
Prkab1	248.303	245.771	385.729	375.265
Adh5	248.303	253.478	237.212	223.489
Cd55	248.24	223.207	248.818	249.087
Vil1	247.985	213.2	116.277	89.3834
Psmc4	247.857	238.622	61.3985	69.5944
Akirin2	247.794	242.725	207.874	217.135
Tesc	246.646	291.146	679.18	495.512
Cops2	245.945	238.809	133.114	163.759
Dlgap5	245.818	217.427	69.3867	62.5744
Adam17	245.435	249.749	157.616	161.943
Srrm2	245.181	276.103	582.963	494.725
Rnf187	245.117	270.323	167.682	167.874
Psme3	244.989	265.226	377.704	317.229
Pdia6	244.225	259.072	148.553	318.198
Mrpl9	243.906	202.012	140.672	78.9745
Anapc4	243.46	236.447	73.6495	75.7671
Gm15681	243.269	280.392	528.657	364.433
Tubg2	243.141	202.633	207.372	174.168
Tusc3	243.077	253.167	264.651	235.592
Trim13	242.95	261.559	166.177	116.737
Mastl	242.822	232.22	263.756	193.412
Ciapin1	242.759	249.562	323.685	248.966
Cnih1	242.631	216.557	60.682	63.3006
Tob2	242.504	211.77	254.585	198.072
Smarca2	242.504	171.244	102.558	132.895
Zfp207	242.249	266.096	263.469	192.867
Ndufb11	241.357	214.195	39.2965	59.5486
Iars	241.102	169.566	71.5718	103.726
Mkln1	241.038	249.251	381.215	253.384
Ppan	240.018	232.966	132.72	98.2189
Mrps22	239.954	247.946	24.7886	30.6215
Elovl5	239.827	208.476	262.323	250.116
Tex264	239.699	246.206	34.9978	41.7566
Dbf4	239.572	258.886	638.057	474.634
Arhgap20os	239.253	151.851	139.776	160.128
Dym	239.126	260.937	70.3181	73.3465
Rest	238.935	214.692	318.957	294.354
Dnajc8	238.871	252.111	374.23	291.752
Mpzl1	238.807	306.809	42.4846	42.5434
Stat3	238.743	252.421	425.132	352.45
Dusp14	238.743	315.076	580.026	382.83
Psmd9	238.68	239.555	130.176	120.671
Lsm14a	238.616	233.65	697.808	512.336
Eef1d	238.425	234.271	39.9771	77.4011
Ccdc101	238.297	244.9	27.1171	15.1897
Map4	237.979	236.571	288.544	248.24
Setdb1	237.915	235.452	69.0643	69.2918
Papola	237.851	246.827	242.37	185.121
Ruvbl2	237.341	244.279	214.393	161.701
Mrps33	237.086	213.946	47.4638	55.8571
Xrcc1	237.086	225.259	54.664	53.4364
Rps29	236.959	266.593	87.6558	276.078
Cltc	236.768	211.708	125.484	210.538
Ddx24	236.577	243.906	191.181	181.066
Pou5f1	236.577	269.39	214.966	173.078
Pfdn5	236.003	229.299	101.913	135.558
Bud31	235.621	224.388	22.6035	25.175
Gbx2	235.493	244.155	32.5978	35.4024
Ctnnb1	234.728	267.277	664.099	570.916
Ankle2	234.601	224.824	165.496	149.537
Smagp	234.601	248.257	532.204	367.458
Ik	234.537	216.494	74.0435	87.9915
Trpc4ap	234.282	271.628	313.297	267.969
Gm43622	234.218	177.46	17.2303	12.4665
Uvrag	234.155	199.65	66.4135	62.3324
Pias4	234.155	258.326	246.31	158.857
Tmem59	234.091	225.88	314.587	323.584
Ube2c	234.027	255.84	29.8753	35.4629
Gm26917	233.454	277.347	348.295	1259.48
Cdc27	232.498	188.834	280.341	225.365
Cox6a1	232.306	233.401	324.187	295.685
Cnot3	232.115	295.248	307.673	234.563
Mcm6	231.988	220.224	54.664	63.5427
Tmbim1	231.605	259.507	356.211	278.438
Ociad1	231.542	233.153	109.794	104.089
Rplp0	231.478	230.356	171.3	399.653
Taf9b	231.159	238.809	361.477	253.747
Polr2g	230.904	213.946	99.2621	102.637
Banf1	230.713	225.632	72.2525	91.3805
Ska1	230.649	208.663	37.3979	36.6127
Ung	230.649	217.489	238.824	153.047
Cit	229.948	185.726	334.145	330.18
Sdhd	229.247	228.615	46.8548	54.5257
Nuf2	229.056	271.069	301.547	226.696
Thap11	229.056	251.8	47.6071	52.9523
Ubap2l	228.992	214.443	167.789	191.354
Tnfaip8	228.992	217.365	81.2795	88.8388
Nrf1	228.929	217.986	42.9503	44.0563
Ppa1	228.865	220.348	140.6	133.077
Glrx5	228.737	255.778	33.6724	46.719
Rnf181	228.482	220.721	54.0192	75.3435
Il4i1	228.419	251.24	495.63	359.107
Kctd3	228.1	260.005	223.349	205.152
Ppap2b	228.036	213.76	126.737	123.333
Itsn2	227.718	246.579	416.571	337.2
Dis3l	227.017	201.39	22.5319	35.2208
Eny2	226.698	232.22	464.071	367.822
Sf3b3	226.507	244.527	54.3774	71.894
Hint1	226.379	239.679	57.4939	138.463
Gm14820	226.316	173.792	31.9888	22.5728
Tinf2	226.061	221.529	91.0589	93.075
Tubb5	225.933	199.836	68.0613	209.933
Slc4a8	225.423	194.304	98.1158	69.1708
Neil3	225.296	173.668	341.381	321.647
Prpf6	225.296	230.542	251.827	228.391
Nceh1	225.232	228.802	231.695	211.385
Cd177	224.85	230.542	26.8663	22.3307
Actr1a	224.467	251.489	208.411	221.31
Phf20	223.894	180.567	258.311	298.772
Psmd2	223.703	209.657	174.953	186.937
Fam13c	223.32	218.111	522.174	340.226
Usp9x	223.129	213.511	226.286	295.746
Ipo8	223.065	228.491	475.498	401.832
Mthfd2	222.747	227.248	368.498	295.201
Ythdf3	222.747	223.27	403.926	355.174
Supt20	222.747	228.118	27.5111	36.6732
Orc4	222.619	180.692	206.978	151.595
Ndel1	222.492	236.509	160.983	141.609
Mcm5	222.364	206.301	38.8666	30.44
Ddi2	222.3	251.116	445.336	324.673
Taf3	221.982	252.857	401.741	342.162
C87414	221.982	230.853	210.453	166.3
Mapk1	221.791	256.275	498.782	458.657
Nek2	221.791	254.286	47.1772	36.8548
Crnkl1	221.599	213.014	232.304	229.48
Psmd5	221.472	201.266	59.7865	64.632
Mcm2	221.281	210.403	312.831	237.952
Rpl37	220.898	202.695	89.5902	156.497
Rapgef5	220.516	206.114	111.262	134.105
Usp10	220.452	240.736	237.176	165.211
Dad1	220.452	205.741	111.262	112.138
Txn2	220.388	206.301	76.3361	96.4034
Tmem41b	220.388	208.103	190.178	124.181
Ctsh	220.261	229.548	49.2549	51.863
Cnot8	219.751	235.701	614.558	389.85
Incenp	219.305	240.86	101.555	81.7583
Cd9	219.177	221.716	50.9385	118.068
Speer5-ps1	218.859	182.743	22.4602	22.6938
Plk4	218.604	206.798	438.387	337.079
Snrnp40	218.604	225.942	37.6845	40.7279
Rpl41	218.54	260.564	107.071	370.424
Fermt2	218.413	223.332	210.13	178.525
Rtfdc1	218.349	208.29	57.5297	79.9428
Mrpl48	218.094	194.491	38.6517	46.4164
Pls1	217.967	202.882	290.084	246.969
Immt	217.775	224.078	74.0435	90.7148
Uqcrq	217.775	205.244	39.5472	95.9798
Tpx2	217.712	219.54	372.51	216.287
Rpap2	217.712	213.138	123.764	101.668
Ect2	217.584	197.847	217.366	177.133
Hsp90b1	217.457	254.535	244.304	426.22
Tmem97	217.457	216.059	249.749	164.485
Snx9	217.329	263.299	299.112	279.225
Tm7sf3	217.074	235.204	338.229	232.445
Rae1	217.011	243.657	245.522	193.109
Sf3a1	217.011	242.725	124.91	101.91
Gid4	216.692	195.485	101.232	85.0867
Map4k5	216.564	221.218	507.2	343.07
Med15	216.437	219.54	452.5	315.414
Laptm4a	216.373	225.818	604.456	554.758
Hgs	216.246	199.277	36.8606	54.1626
Gm839	216.182	190.015	476.107	353.903
Syf2	216.182	212.143	491.868	378.109
Gm13103	215.863	118.907	7.4151	14.4635
Acat1	215.545	215.562	233.45	229.298
Bub3	215.481	239.182	95.1784	102.758
Eif4h	215.417	258.948	82.8557	130.474
Itga9	215.354	254.908	449.921	363.343
Ubc	215.29	233.65	90.5932	127.933
Itpr2	215.162	197.101	327.411	318.258
Haus4	215.162	215.811	273.105	267.364
Gm2042	214.844	185.354	251.934	248.119
Mcm10	214.78	205.368	95.7873	112.319
Atg12	214.716	197.288	62.8313	88.1731
Ube2a	214.27	212.579	28.7649	42.1197
Rock1	214.206	201.452	326.73	340.831
Psenen	213.888	227.061	157.257	116.374
2700062C07Rik	213.824	222.089	46.2459	53.0128
Bcl7c	213.696	221.902	373.119	307.547
Anapc16	213.569	187.84	176.494	165.635
Tex19.1	213.442	252.049	384.117	237.529
Sdha	213.378	243.968	371.901	305.61
Odf2	213.314	194.801	162.416	159.644
Ubxn4	213.314	208.041	386.015	286.729
Nup107	213.187	236.136	172.267	174.833
Ttc1	212.995	202.074	88.623	84.2395
Ezh2	212.932	211.77	407.437	330.785
Smarcb1	212.868	214.443	84.7901	104.15
Tbx4	212.677	243.471	214.966	165.151
Sypl	212.549	176.216	191.611	193.775
Golga7	212.486	193.123	204.435	185.182
Dnaaf5	212.486	224.575	444.225	290.299
Bap1	212.294	204.747	92.241	107.902
Mapk6	212.167	216.184	459.665	392.633
Fgf8	212.167	214.754	13.2899	7.98823
Slc3a2	212.039	241.42	705.975	544.954
Psmc1	211.848	213.324	77.2675	102.697
Gemin7	211.657	249.314	43.81	68.8682
Sf3a3	211.657	223.332	73.9003	61.3641
Dlst	211.593	230.169	44.4548	40.7279
Cct2	211.338	205.866	63.7627	103.605
Mtus2	211.338	159.683	120.361	134.408
Ube2d2a	210.956	228.491	534.854	424.768
Ttll11	210.892	257.891	101.411	85.0867
Stbd1	210.637	208.538	315.984	254.231
Dnm1l	210.51	204.747	298.753	270.934
Bin2	210.382	199.65	247.385	173.441
Shfm1	210.319	184.981	50.1863	117.403
Pan2	209.936	229.983	453.539	339.318
Ubac2	209.809	212.765	372.654	243.58
Gga3	209.49	156.264	42.5562	45.9928
Efcab6	209.49	218.421	30.8425	26.5064
Lsm14b	209.299	202.509	312.222	236.742
Cenpe	208.98	208.725	410.553	285.216
Imp4	208.598	191.259	79.9541	73.2254
Pex13	208.534	244.217	507.272	316.201
Tsg101	208.024	226.315	112.767	87.5074
Cfl2	207.96	152.41	76.1212	95.0115
Atp5h	207.897	180.257	50.8311	87.3258
Csnk2b	207.897	193.31	246.597	210.478
Stard7	207.769	204.685	220.734	196.196
Arpc1b	207.642	214.319	238.752	313.477
Dnajc3	207.514	232.345	311.434	257.862
Rpl21	207.451	207.419	44.9921	113.106
Tram1	207.132	224.886	182.763	200.25
Cox7a2	207.068	198.282	81.3154	126.601
Tmcc3	207.005	221.654	477.002	301.677
Acd	207.005	251.365	131.251	104.392
Gins4	206.941	183.862	416.105	313.356
Gm13125	206.813	209.222	24.1797	20.1521
Clic4	206.686	168.571	98.2232	110.322
Ndfip2	206.686	198.531	707.659	465.98
Pacrgl	206.431	238.56	505.552	356.202
Angel2	206.176	206.363	542.664	453.816
Mmadhc	206.112	219.913	109.4	108.144
Orc6	206.112	209.781	543.989	352.087
Psmb4	205.539	197.661	46.3175	99.1266
Cox10	205.475	219.789	397.8	275.352
Atg16l1	204.583	194.429	166.571	129.385
Tcl1b4	204.583	227.186	586.33	362.92
Copb2	204.519	201.701	81.6736	117.584
Abcf2	204.455	227.123	128.672	151.474
Tmem209	204.391	201.204	307.494	195.106
2810474O19Rik	204.391	168.571	293.129	332.359
Asb8	204.391	212.579	22.4244	30.9241
Cd164	204.328	207.419	399.09	379.38
Cul4b	204.009	164.282	198.238	194.017
Vapa	203.754	172.425	209.557	359.954
Glyr1	203.499	205.99	50.9385	68.2025
Cyb5a	203.308	161.796	36.7531	90.5332
Gnb4	203.181	227.931	139.633	127.388
Gbas	203.181	204.809	371.937	278.68
Snrnp70	203.053	214.381	309.357	220.1
Fam220a	202.862	210.776	302.049	267.061
RP23-374N15.5	202.862	201.701	355.101	242.37
Herpud2	202.798	210.652	582.39	390.213
Rictor	202.607	219.354	404.642	332.419
Elavl2	202.416	187.405	229.402	236.681
Dcakd	202.225	237.255	367.137	209.933
Thap7	202.097	202.136	18.3407	18.8207
Rragc	201.778	190.637	511.14	398.867
Mrpl32	201.651	194.491	76.0496	71.9546
1700018B24Rik	201.587	178.578	31.559	20.0916
Esco1	201.523	194.242	373.083	393.844
Sec62	201.46	178.641	266.048	223.61
Zfp277	201.46	183.613	77.4466	86.4181
Psrc1	200.695	178.641	57.064	38.4887
Bub1	200.504	171.555	23.105	18.8813
Epb41l5	200.504	196.107	266.335	193.715
Ptbp1	200.504	228.739	470.196	365.522
Rbpms	200.058	208.227	225.82	202.308
Cep164	199.994	213.076	384.224	226.999
Uck2	199.994	200.831	52.8013	56.3412
Usp4	199.739	207.606	27.1171	41.9382
Ube4b	199.611	230.107	417.395	298.893
Vdac3	199.548	216.557	39.9412	54.4047
Lars2	199.484	377.047	727.038	3857.28
Afg3l2	198.719	198.344	132.934	126.178
Cks1b	198.655	200.831	493.48	360.136
Hspe1	198.528	185.354	98.0441	145.422
Gm17751	198.464	170.374	151.347	123.394
Mphosph10	197.827	189.829	204.936	174.168
Prune	197.699	184.421	97.8292	90.9569
Ticrr	197.636	215.749	333.214	284.066
Myl12a	197.636	186.037	252.4	286.547
Rnf168	197.445	195.61	246.704	194.985
Nedd1	197.062	160.055	240.758	266.032
Tbc1d1	197.062	207.233	237.462	210.841
Pak4	196.998	235.639	400.63	273.718
Mipep	196.616	188.772	46.8907	47.4452
Siah2	196.489	232.593	768.412	543.744
Asf1b	196.489	207.792	422.446	287.576
Psma1	196.425	185.354	100.731	139.189
Cryl1	196.425	143.522	182.225	157.102
Ythdf2	196.425	173.854	82.6408	104.21
Snrnp27	196.361	217.613	416.213	317.229
Ubfd1	196.17	203.255	333.142	318.621
Ccdc55	196.106	192.564	387.949	281.888
Rrm2b	195.979	174.725	381.752	337.079
Enpp5	195.915	136.622	26.0782	30.8636
Mapre2	195.724	211.46	229.582	164.969
Eps15l1	195.724	201.577	24.7886	21.665
Rbm39	195.66	210.838	348.187	321.405
Gmps	195.341	183.862	49.2907	58.6409
Atg4b	195.278	211.273	79.4885	89.3229
Atp2c2	195.214	210.465	7.27181	4.6598
Magoh	195.023	201.204	485.134	397.838
Cers6	194.959	186.162	160.231	156.194
Mcm4	194.895	179.573	223.277	169.871
Rnf14	194.768	214.568	298.753	266.456
Ppp2r1a	194.64	168.322	324.581	257.802
Actn4	194.64	213.884	320.999	335.627
Osbpl8	194.577	168.571	195.085	232.748
Sebox	194.385	150.235	83.2497	94.8299
Mthfd1	194.322	202.695	81.1721	81.1531
Tmem108	194.322	194.056	99.1546	72.3177
Grm2	194.13	223.891	550.222	308.152
Rnf25	194.067	210.279	137.233	107.72
Cdk1	193.812	198.966	193.294	139.673
Rpl35	193.621	170.436	51.1535	112.622
Sin3b	193.493	176.03	199.312	172.171
Ppia	193.302	178.703	129.818	291.449
Fgd6	192.856	161.796	124.194	136.345
Med4	192.792	188.275	61.7209	57.1279
Mapk1ip1	192.601	223.705	16.9795	13.1927
Rnf122	192.282	197.723	23.1767	21.665
9530068E07Rik	192.027	171.99	273.965	306.276
Rpl18a	192.027	185.291	77.1959	189.357
Spdl1	192.027	196.418	99.1546	90.4122
Gkap1	191.645	177.335	194.763	157.889
Msh6	191.581	168.074	170.726	166.482
Rps27l	191.517	193.496	491.761	387.55
4921524J17Rik	191.39	151.664	319.888	207.875
Eif3c	191.39	208.227	120.182	158.554
Slc6a9	191.326	230.604	140.421	98.2189
Yap1	191.199	201.079	473.205	359.954
Cdk16	191.199	217.613	207.05	201.582
Eif3k	191.135	176.092	50.4728	90.7148
Smc3	191.008	213.2	358.003	258.831
Ctnna1	191.008	211.833	376.451	302.403
Gdap1	191.008	172.3	316.234	253.263
Net1	190.944	173.73	52.3356	96.5244
Syne2	190.88	213.573	186.739	278.62
Prickle1	190.816	220.721	462.924	326.852
Sh3gl1	190.434	203.939	18.5915	30.1374
Yipf1	190.37	158.439	18.9855	26.3248
Ggta1	190.37	200.085	400.165	270.026
Cnpy4	190.306	107.657	118.14	98.3399
Sbds	190.243	184.297	216.65	202.671
Ccnb2	190.179	184.359	195.049	160.733
Psmd12	190.052	187.032	73.5779	84.4816
Mgst3	189.35	199.65	438.673	327.215
Calr4	189.287	199.588	49.0758	39.0939
Uba2	189.223	199.525	204.041	190.749
Smpd1	189.159	194.056	40.8368	46.9006
Nfyc	188.841	200.831	203.539	134.59
Espl1	188.777	192.999	275.577	176.649
Tmed10	188.649	179.884	170.941	219.918
Snrpd1	188.649	193.62	247.457	205.697
Sgta	188.267	203.566	45.9951	63.6638
Fam151a	188.012	175.533	9.49276	5.7491
Ywhab	187.757	196.045	464.035	413.996
Atp6v1g1	187.63	189.269	47.6787	107.296
Atp6v1b2	187.438	197.785	124.982	132.774
Lmna	187.375	196.355	105.101	132.411
Mdh2	187.247	175.16	61.3268	143.243
Blcap	186.929	208.911	387.627	251.266
Nkiras1	186.801	145.635	153.281	127.267
Zmynd19	186.674	199.028	80.1691	68.3236
D930015E06Rik	186.483	204.498	130.678	113.832
Borcs5	186.483	195.858	168.111	142.396
Fam192a	186.228	208.538	47.0698	64.9346
Rps7	186.036	175.533	48.7176	145.846
Map2k4	185.909	183.986	237.283	195.954
Fam214a	185.845	211.584	119.573	126.117
Strip1	185.845	193.807	129.03	83.8764
Cdt1	185.718	193.931	76.5152	48.1714
Son	185.59	208.414	339.733	321.526
Ccdc14	185.59	199.525	466.435	305.671
Rars	185.399	190.45	37.971	52.105
Gm42847	185.399	136.249	14.7227	18.3366
Uqcrh	185.272	163.536	49.2549	108.144
Rnf10	185.208	215.251	356.355	415.69
Adgrg1	185.208	179.697	52.049	38.8518
Mest	185.144	167.266	313.297	250.721
Zfp664	185.08	196.728	320.426	275.412
Kcnh1	184.889	201.639	292.807	224.881
Slc25a48	184.762	169.939	145.114	136.405
Mllt3	184.698	169.379	239.898	212.233
Sap30bp	184.571	166.458	24.4304	38.8518
Med30	184.379	193.869	489.361	398.625
Pak1	184.316	213.511	118.821	108.93
Fmnl3	184.252	145.262	38.4009	42.1803
Ift46	184.124	176.776	23.5349	32.6791
Nup54	183.997	170.436	103.059	108.809
Tmcc2	183.997	197.723	67.9538	51.1973
Naa40	183.869	204.56	438.064	302.161
Atp1b3	183.869	189.518	270.203	272.507
Smg8	183.806	190.264	193.33	118.734
H2afx	183.487	189.332	29.0514	24.7514
Nav2	183.487	176.652	238.752	204.123
Tnpo1	183.232	142.092	300.258	350.877
Dennd6a	183.168	154.896	347.543	311.057
Smarcal1	182.85	197.909	20.4542	19.7285
Usp30	182.85	191.569	161.771	125.149
Cbx2	182.722	200.955	323.22	227.786
Gch1	182.531	198.78	455.868	318.137
Nsmce1	182.467	171.741	78.6287	81.6373
Fam107b	182.34	135.379	114.594	125.149
Rab3gap2	182.149	197.163	336.76	248.361
Mfap2	182.021	215.189	468.871	274.141
Cops7a	181.957	193.434	44.1324	59.8512
Mospd1	181.83	147.873	353.99	342.102
Rbm25	181.575	222.089	346.934	315.051
Rab1b	181.448	187.84	99.3695	149.295
Siah1b	181.448	208.849	337.047	250.419
Epc1	181.256	245.273	97.1844	74.7989
Pole3	181.256	197.288	289.547	234.684
Brap	181.193	193.683	279.696	229.419
Ibtk	181.001	211.522	397.765	354.689
Noto	181.001	178.268	19.2005	15.7949
Med21	180.874	161.423	189.784	123.818
Akap12	180.81	163.288	94.2112	95.6772
Ppp3r1	180.747	195.174	427.568	401.227
Ankrd27	180.619	163.661	52.1923	58.5198
Txndc2	180.619	150.918	31.7381	31.2872
Fcf1	180.619	186.224	19.2721	32.195
Fam179b	180.173	172.86	342.456	277.651
Golm1	180.045	182.929	147.263	132.714
Arrdc2	179.918	191.507	249.104	199.161
Sorbs2	179.854	167.141	195.515	174.591
Acsl3	179.791	189.456	314.945	213.08
Tcea1	179.791	178.827	329.524	295.443
Galm	179.663	162.542	25.2185	43.3301
Dph6	179.599	178.951	324.473	295.625
Psma6	179.536	179.2	47.6071	88.3546
Zfp60	179.472	163.723	335.972	273.113
Lrrc40	179.281	172.922	338.48	255.139
Eps8	179.281	178.516	232.125	190.447
Pabpc4	179.217	176.216	112.337	120.368
Dctn3	179.153	154.213	46.2101	54.7678
Pja1	178.962	205.057	50.0788	53.7995
Lman2	178.898	195.423	171.622	174.833
Exo1	178.835	151.54	75.154	67.2342
Morf4l2	178.516	183.675	305.559	358.26
Dnajc7	178.516	175.222	59.1059	72.4992
Kdelr2	178.388	194.739	339.339	344.946
Pigyl	178.388	188.399	33.7083	40.9094
Mctp2	178.006	159.807	120.576	129.748
Zc3h13	177.815	167.949	265.797	147.359
Ing1	177.751	208.29	311.613	237.468
Pdzd2	177.751	182.121	104.42	99.6108
Fbxo43	177.687	168.509	457.802	284.671
Utp18	177.496	197.226	163.67	142.396
Dnal4	177.05	167.639	382.97	294.778
Melk	176.604	209.719	189.712	126.783
P4ha1	176.285	133.203	40.8726	65.3582
Senp8	176.285	143.77	125.412	102.152
Psmd3	176.285	201.142	411.628	303.613
Eif1	176.158	183.986	253.976	277.046
Atp5o	176.094	163.536	39.3681	93.3775
Rnf2	176.03	165.96	237.176	276.078
Tyms	175.967	151.664	12.6451	24.8119
Cd160	175.967	158.937	138.2	93.9222
Ppig	175.839	158.626	351.698	297.077
Ralgps2	175.839	186.037	324.044	269.421
Vps35	175.52	171.803	233.916	243.58
Lsm10	175.52	175.719	14.4362	28.4429
Anapc7	175.457	202.509	34.3531	43.088
Xrcc5	175.266	157.321	19.2005	23.7226
Smad3	175.266	182.432	267.66	214.351
Fbxo5	175.202	197.661	135.944	106.691
Spg20	175.202	168.322	336.115	231.235
Gm42817	175.202	159.185	13.5406	17.1263
Psmc3	175.202	174.662	59.0342	104.029
2010107E04Rik	175.138	178.268	54.0192	87.81
9030624J02Rik	175.074	160.988	36.3949	44.2984
Dmap1	175.011	192.191	21.3498	21.4835
Fam162a	174.883	171.306	23.8573	54.6467
Pdia4	174.883	174.352	410.266	742.724
Trafd1	174.756	183.365	384.475	258.71
Abhd12	174.31	182.308	29.5529	48.353
Sf3b2	174.182	190.513	201.067	202.55
Tmed2	174.182	174.787	305.595	314.567
Rps14	173.991	172.673	97.9008	262.22
Rps5	173.863	171.555	71.5718	223.186
Ghitm	173.8	156.512	268.305	299.135
Dcaf7	173.8	185.478	179.646	174.228
Prkar1a	173.736	193.434	334.683	405.282
Ccna2	173.672	181.5	431.903	358.926
Dynlrb1	173.545	172.425	42.3771	71.4099
Wdr33	173.481	205.493	195.766	147.722
Ddx11	173.354	122.885	8.70468	15.9765
Pnrc1	173.354	224.886	222.99	249.572
Mtmr7	173.354	181.873	47.1772	39.457
Dnajc9	173.29	173.046	32.2396	38.9729
Mvp	173.099	175.408	41.4816	61.6062
Bmpr1b	173.035	173.854	156.326	167.39
Mdm2	172.971	189.58	366.636	288.06
Jade2	172.971	171.803	77.9839	101.729
Elp3	172.716	178.454	21.9229	34.3131
Pycrl	172.652	162.853	44.0249	32.6791
Asz1	172.589	162.666	269.666	193.472
Caprin2	172.398	157.507	68.9927	56.7043
Trim71	172.334	159.683	17.5885	15.0082
Actr8	172.27	184.048	48.037	36.7943
Rdh10	172.206	191.942	286.861	236.258
Atp5k	172.143	175.533	38.7591	66.5686
Srp14	171.824	165.525	231.48	218.163
Rnf216	171.76	135.752	58.1387	52.9523
Cox6c	171.76	197.536	79.4526	149.114
Pcid2	171.76	188.275	240.149	219.555
Hirip3	171.76	158.626	271.78	195.712
Sec61g	171.696	163.847	37.1113	73.2254
Atp5j2	171.696	166.271	26.6872	59.7302
Tvp23b	171.633	168.509	214.465	210.115
2016-09-07	171.569	153.902	73.0764	107.417
Ppme1	171.505	140.227	132.612	118.189
Cops3	171.505	154.834	34.9978	37.0363
Ccdc47	171.442	154.275	294.956	264.519
Nars	171.314	189.58	162.559	188.207
Cenpq	171.187	150.421	42.6637	46.8401
Disp1	170.868	129.66	13.0033	17.9735
Ubl5	170.868	164.904	260.281	264.398
Clk1	170.804	157.756	275.398	287.637
Spire1	170.74	130.033	289.01	256.894
Rplp1	170.549	164.779	50.2221	204.184
Tmed9	170.486	172.86	229.796	193.715
Prkrip1	170.422	163.474	83.2856	58.7014
Unc13c	170.294	148.618	240.077	217.195
Kdm6a	170.231	154.337	341.525	257.076
Sms	170.167	195.796	344.963	265.427
Thop1	170.167	171.679	44.0607	39.3965
Mcph1	170.103	154.772	97.5426	84.421
Pacsin1	169.912	144.703	70.8554	59.4881
Tmem255b	169.848	177.273	26.5439	20.1521
Lyar	169.784	172.3	170.046	133.137
Snrpd3	169.784	169.068	345.966	246.727
Nfrkb	169.721	218.794	289.368	206.181
Spcs2	169.721	186.535	300.652	279.285
Gng12	169.593	136.187	132.433	164.545
Nudcd3	169.466	147.437	67.5956	81.3347
Smc6	169.402	167.079	326.444	296.472
Lamtor5	169.402	160.304	37.2904	56.2202
Gspt2	169.402	171.679	42.0905	52.9523
Ftsj3	169.211	144.951	83.2139	79.9428
BC030867	169.211	190.078	49.434	30.2584
Ndufa11	169.211	184.297	30.5918	50.9552
Psmd1	169.083	165.028	351.34	317.472
Ift43	168.892	168.571	308.497	242.431
Jak1	168.51	175.035	175.419	212.656
Rasa2	168.191	152.037	309.715	345.249
Prrc2c	168.127	147.935	136.947	164.787
Lyrm4	167.681	139.668	275.111	210.296
Raf1	167.618	198.096	570.425	373.268
Plekhg3	167.618	167.639	49.7564	44.1773
Sec31a	167.363	172.86	354.42	297.138
Appl1	167.299	134.447	132.97	143.364
Sec23ip	167.299	165.96	124.445	125.391
Zfp212	166.853	207.357	247.206	218.163
Itm2b	166.853	177.024	152.35	289.694
Gtf2a1	166.725	156.637	406.469	333.085
Plxna4	166.725	152.099	195.336	142.82
Ankrd44	166.598	160.739	68.8852	74.3147
Banp	166.47	194.056	320.927	226.091
Rnf40	165.897	165.339	35.6068	54.7073
Eftud2	165.897	155.083	28.5858	42.3013
Gm42900	165.706	125.123	20.9199	13.0111
Cactin	165.706	208.787	41.5174	31.4083
Rchy1	165.514	176.279	463.39	364.251
Nucb1	165.451	164.282	75.8705	126.48
Sptlc1	165.323	168.509	155.825	147.601
Kif20a	165.259	163.35	276.723	178.162
Mknk1	165.196	167.577	165.317	132.411
Ybx1	165.132	184.421	995.379	1164.1
Cdk11b	165.068	150.918	159.084	157.525
Sucla2	164.877	187.591	131.573	116.677
Serbp1	164.622	168.882	281.272	273.294
Chdh	164.431	170.498	52.9087	54.2836
Anln	164.049	166.955	226.286	177.799
Polr2b	164.049	165.774	74.5092	72.1361
D8Ertd738e	163.985	115.924	42.198	63.9058
Gatad2a	163.73	179.822	339.948	244.488
Fnbp1l	163.602	156.388	218.978	227.664
Sorbs1	163.539	171.119	291.195	247.332
Nlrp4e	163.539	135.068	165.102	161.883
Prpsap1	163.475	161.299	45.6727	66.6291
1700067K01Rik	163.411	158.315	20.7766	13.4347
Gtf2f1	163.156	147.873	38.9024	45.4482
Senp1	163.156	189.642	233.737	209.994
Snd1	163.093	175.968	96.5038	93.6196
Ewsr1	163.029	193.993	275.147	264.882
Pes1	162.838	174.352	87.9066	76.7959
Vta1	162.774	178.392	202.214	200.25
Rbm6	162.71	179.884	119.788	122.426
Rps11	162.71	156.512	73.1838	179.009
Tmem60	162.328	176.838	72.5749	80.3664
Elac2	162.328	158.937	88.1573	84.7236
Eif2ak1	162.2	156.637	203.109	145.422
Kat7	162.2	164.717	219.408	187.723
Entpd6	161.818	182.619	42.8428	36.9153
Snrpb2	161.69	165.463	350.086	300.466
Gmds	161.69	182.619	147.586	119.4
Zfp574	161.499	155.891	80.1332	64.5715
Nup35	161.244	161.672	203.682	156.557
mt-Nd4	161.244	217.551	788.043	1001.43
Vps72	161.244	171.679	386.624	301.011
Usp2	161.244	160.677	144.935	112.44
Ergic2	161.117	187.716	283.565	234.624
Sephs2	161.053	136.249	271.278	229.177
Ak4	161.053	212.765	142.75	123.818
Cops6	160.989	149.862	37.2546	77.28
Fth1	160.862	169.193	498.137	1079.92
Cirbp	160.798	164.593	147.872	126.843
Prpf38a	160.798	158.129	47.8937	54.3442
Rpa2	160.798	159.993	12.2152	14.7661
Fbxo8	160.734	169.876	272.854	233.595
Akap1	160.607	169.814	188.566	123.212
Wdr1	160.543	183.737	215.432	265.609
Raly	160.352	184.359	293.953	268.09
Dda1	160.352	174.911	274.036	214.351
Tsnax	160.161	176.589	39.6547	39.2755
Rpl17	160.161	166.831	52.5505	110.322
Nup50	159.97	176.465	126.057	101.608
Mis18a	159.842	161.236	37.7561	72.4992
Ap1m1	159.523	148.618	65.2672	88.0521
Lonp2	159.46	128.044	56.8133	62.0903
Nbr1	159.205	183.054	290.192	220.1
Ncaph	159.205	144.765	18.3407	21.7256
Inadl	159.141	147.375	106.355	100.095
Srp54b	158.95	158.439	99.7277	89.2624
Aldoa	158.822	133.514	259.278	598.814
Sars	158.822	169.752	54.7356	83.9974
Mrps36	158.695	160.118	61.3268	52.0445
Srpk2	158.567	163.35	317.488	282.493
Slc4a1ap	158.44	131.587	93.7455	102.697
Immp1l	158.44	143.832	188.458	179.009
Prom1	158.376	96.5927	15.7974	19.9101
Ap1m2	158.376	145.697	42.8786	48.7766
Emc8	158.313	190.326	46.6757	41.7566
Cox8a	158.249	170.871	243.624	316.806
mt-Nd5	158.249	203.628	602.486	824.542
Slc26a6	158.249	166.271	32.6336	30.2584
1110012L19Rik	158.249	150.856	40.8726	40.9094
Eif3l	158.121	164.344	98.3665	207.875
Copa	158.058	146.692	235.743	236.379
Zkscan14	158.058	171.741	22.9617	13.5558
Eef2	157.739	163.971	129.209	368.064
Cdc20	157.739	188.461	440.106	247.696
Tm2d1	157.739	140.227	25.8991	46.0533
Vrtn	157.675	165.339	46.5324	57.249
Erp44	157.611	150.235	71.3211	78.1878
Znrf2	157.548	115.675	243.265	218.284
Dcaf13	157.484	156.45	40.6935	46.6585
Ero1lb	157.42	165.401	255.875	221.371
Cox7a2l	157.357	154.151	39.2965	79.9428
Pak7	157.357	116.048	158.941	154.197
Tex10	157.293	164.842	212.208	161.52
Smoc2	157.165	158.688	173.628	124.907
Csrp2bp	157.038	134.136	39.4039	30.7426
Rfk	157.038	143.522	131.358	160.975
Rgs17	157.038	187.218	320.891	253.868
Nxf1	156.974	175.035	32.6336	62.756
Nfe2l1	156.974	150.918	100.265	118.613
Golph3	156.847	132.022	133.185	162.79
Ddx28	156.847	139.854	30.8067	41.5751
Phf5a	156.783	176.341	110.044	115.224
Limk2	156.783	165.898	178.106	142.154
Tubb2b	156.719	122.015	5.15833	9.86425
Cept1	156.719	153.715	370.468	270.813
Med26	156.656	173.606	24.1797	25.8407
Ada	156.337	172.425	23.8215	23.6621
Specc1l	156.273	194.242	87.9066	88.2336
Usp38	156.273	141.16	144.756	147.419
Osbpl11	156.146	161.299	234.919	182.943
Cnot4	156.018	157.196	226.071	214.956
Ube2g2	155.827	158.191	84.8259	85.2683
Fbxl5	155.7	165.898	299.183	255.018
Cnot2	155.7	151.353	122.475	96.8875
Manf	155.7	154.151	38.0069	83.8764
Arl8b	155.381	133.203	187.025	200.492
Grhl1	155.317	177.832	53.4102	48.6556
Nup160	155.317	127.485	188.172	170.294
Usp39	155.253	167.825	73.2555	54.4652
Mrpl35	155.19	147.81	59.9656	59.246
Tmem39b	155.062	164.344	70.139	54.5862
Cox5a	154.935	163.101	90.3066	104.513
Gps1	154.871	150.794	90.9872	80.3059
Mterf4	154.871	158.129	25.111	29.0481
Acox3	154.744	170.187	85.5423	59.6091
Psmb7	154.616	144.019	21.9229	39.9411
Hnrnpa2b1	154.489	130.966	177.855	277.228
Dstn	154.489	138.238	78.4496	176.891
Nop56	154.297	141.222	178.751	135.739
Lonp1	154.234	170.933	59.6432	80.3664
Edem2	154.17	171.119	309.07	219.979
Dpy30	153.788	157.818	281.631	282.19
Slc25a31	153.724	133.576	76.0496	65.9634
Armc10	153.596	163.288	191.073	144.393
Fbxo21	153.405	154.026	273.571	190.265
Cript	153.341	150.048	51.9774	76.1907
Nfxl1	153.214	181.748	603.381	417.687
Crebbp	153.15	145.759	170.297	184.153
Clpb	153.15	145.324	26.2215	30.5005
Nadk	153.023	157.818	421.658	261.312
3110001I22Rik	153.023	152.597	331.065	237.045
Tcea3	152.959	151.664	70.0673	52.8312
Zkscan6	152.768	173.481	30.7351	23.9647
Naa11	152.64	129.412	77.4108	63.3612
Lgmn	152.64	142.465	320.712	513.062
Dnajc14	152.577	142.527	41.9473	53.9811
Sh3bgrl3	152.577	149.24	29.9112	52.5286
Ndnl2	152.449	198.344	273.356	224.457
Gmpr	152.385	149.737	12.5376	22.2702
Gsg2	152.258	163.847	152.027	112.017
Ctage5	152.258	156.202	330.062	264.096
Lrrc59	152.194	159.123	54.8431	90.7753
Tspyl1	152.13	139.792	126.307	118.129
Eed	152.13	179.759	265.726	177.314
Emc6	152.13	143.397	43.3801	51.4393
Gdap2	152.003	138.3	53.052	56.6438
Rpl39l	151.939	130.158	20.9199	16.5211
Flcn	151.876	141.781	305.309	232.506
Hmg20a	151.876	145.511	104.814	101.366
Mtpap	151.876	155.704	170.189	139.37
Snx6	151.812	148.867	84.8975	79.5797
Poc1a	151.812	158.439	70.2106	54.4652
Ppp4c	151.812	157.134	205.581	170.476
Rab6a	151.812	147.437	318.957	308.031
Actg1	151.621	141.47	188.601	686.867
Prpf8	151.493	137.119	71.0345	90.6543
Terf1	151.429	138.238	24.8603	25.4776
Cfdp1	151.366	162.355	84.9334	107.175
Ndufs2	151.302	156.077	75.154	139.249
Grina	151.238	147.375	139.705	137.978
Exoc1	151.174	147.5	279.589	219.132
Tbc1d22b	151.047	179.013	441.396	302.161
Pwp2	151.047	178.951	18.484	18.0945
Diras2	151.047	155.331	240.436	180.098
Atp6v1d	150.856	142.216	47.8937	64.2084
Polr2i	150.792	150.545	14.3287	20.5757
Bsg	150.792	155.145	219.301	334.719
Rps9	150.537	165.09	103.131	347.79
Ehd4	150.473	172.922	220.841	156.739
Eif3h	150.473	140.849	52.443	109.354
Fam110c	150.473	151.167	107.931	124.846
Sp110	150.41	129.598	105.674	95.5561
Adamtsl1	150.282	165.525	249.248	175.559
Fkbpl	150.282	140.103	22.2453	19.547
Snrpe	150.218	148.929	221.629	225.123
1110004E09Rik	150.155	157.756	94.641	78.6719
Zw10	150.091	123.01	28.9798	36.7943
Ebpl	149.836	149.364	150.201	116.313
Olfr976	149.836	130.406	29.0156	36.5522
Dppa2	149.772	170.871	108.826	86.6602
Wdr91	149.772	147.251	15.7974	13.5558
Eif4a2	149.645	168.198	278.478	276.017
Aaas	149.581	151.726	70.9629	67.2948
Ddx56	149.454	124.812	26.4006	40.9699
Mum1	149.454	147.065	55.3088	49.3213
Tpi1	149.39	128.355	117.388	280.314
Casp8ap2	149.326	151.664	304.019	245.638
Prkd2	149.262	115.302	17.7676	22.5728
Rad50	149.199	140.538	167.431	164.182
Mesp2	149.199	164.034	248.173	173.804
Me2	149.071	153.156	56.1327	77.7037
Cited2	148.753	126.49	365.919	383.737
Cyth2	148.753	164.096	23.9289	30.5005
Serpini1	148.689	150.235	28.8007	20.9388
Dpcd	148.625	158.937	16.6571	21.3625
Ctbp2	148.561	143.77	241.295	201.34
Gm38025	148.561	156.264	16.478	15.7949
Tpmt	148.434	133.328	22.102	25.054
Tmem72	148.243	149.675	82.999	90.9569
Spag7	148.115	182.743	114.916	104.15
Wwc2	148.052	167.701	369.465	319.469
Txnrd1	147.924	154.275	157.866	131.927
Psmd6	147.924	149.799	35.7859	63.7243
Tbcb	147.924	144.64	33.0635	52.4681
BC031181	147.86	147.873	35.3202	49.8054
Thumpd1	147.797	147.5	238.215	217.135
Stard13	147.733	166.831	239.755	210.296
Glmn	147.733	135.69	42.5921	41.5146
Plekhg1	147.669	162.169	164.78	152.805
Snw1	147.605	166.893	232.483	203.821
Fam104a	147.605	157.942	260.281	200.977
Yipf4	147.478	130.593	350.229	301.979
Chsy1	147.414	132.582	212.817	185.666
N4bp2l2	147.414	156.015	120.576	105.36
Hip1r	147.159	171.679	104.599	87.3864
Cep120	147.032	141.408	153.747	171.565
Obox7	146.968	122.264	148.481	167.329
Med6	146.904	149.054	21.099	32.0739
Traf4	146.841	154.151	156.434	121.699
Bfsp1	146.777	138.114	8.27482	11.1956
Krr1	146.522	138.611	35.571	30.9846
Stra13	146.522	142.776	125.663	94.1037
Snrpd2	146.458	135.752	31.0575	64.9346
Ube2b	146.458	139.792	90.9872	135.558
Cenpo	146.395	136.809	87.6916	67.8999
Fbxo38	146.331	136.56	22.2453	32.0739
Pdcd5	146.331	142.341	52.049	67.5973
Fam50a	146.076	136.001	46.2101	51.6814
Hsbp1	145.885	149.613	197.378	229.783
Sumo1	145.821	145.138	231.874	216.166
Epb41l2	145.821	136.249	179.145	181.248
Ndufa9	145.757	139.046	24.7886	40.5463
Brca2	145.693	137.182	199.276	234.442
Pofut2	145.63	139.979	142.821	137.918
Hadha	145.502	144.019	66.1269	99.6713
Gnai3	145.502	125.931	251.934	256.349
Ccdc58	145.439	127.174	14.472	21.665
Azin1	145.439	137.927	328.485	324.491
Gm43303	145.311	132.022	8.41811	10.1668
Hnrnpa1	145.247	130.344	169.043	205.697
Gk	145.056	135.503	230.262	208.36
Eif3m	145.056	140.787	24.717	52.6497
Smarcd2	144.992	140.6	77.769	74.7383
Bod1	144.992	159.434	262.251	253.082
Peak1	144.992	150.608	234.561	204.305
Ypel2	144.865	147.375	121.937	110.867
Nhp2l1	144.737	148.743	36.3232	51.1973
Arhgap28	144.61	151.54	157.472	182.156
Ppp1r12a	144.419	131.587	298.109	280.496
Brf2	144.355	146.319	84.2886	62.2719
Cep57l1	144.355	133.887	198.775	192.565
Zcchc17	144.291	145.635	117.424	114.679
Dnajb11	144.164	138.922	49.8639	61.3641
Nprl2	144.036	140.165	57.4939	48.9582
Nolc1	143.718	137.679	107.214	101.789
Rps13	143.718	129.039	21.4572	47.7478
Rnf8	143.59	153.218	24.8245	23.7831
Golga5	143.59	182.805	244.842	209.449
Lypd3	143.272	117.105	53.6252	36.7337
AU016765	143.144	144.951	203.109	126.904
Rsl24d1	143.017	138.114	16.7288	31.6503
Tmem109	142.953	174.538	344.641	178.888
Cdc42bpa	142.953	124.874	184.697	171.989
Eif2s1	142.953	153.529	105.388	127.328
Tcte2	142.825	172.984	117.495	84.7236
Myo1c	142.762	130.344	229.295	195.772
Arhgef7	142.571	118.534	53.0878	58.4593
Phtf2	142.443	127.423	280.234	205.152
Luzp1	142.443	157.072	186.99	176.286
Tmem245	142.379	102.56	54.8789	48.6556
Baz1b	142.316	131.96	175.992	187.784
Ybx3	142.124	140.724	84.1095	117.221
Tmem87a	142.061	114.37	87.8349	101.063
Abcb9	141.997	146.878	102.916	78.1273
Arl2	141.933	113.872	16.9437	26.3248
Lysmd4	141.806	182.184	262.645	169.931
Dusp7	141.806	123.88	127.597	137.918
Brox	141.742	128.293	143.681	163.577
Fh1	141.742	140.352	67.2374	61.7272
Mms19	141.678	134.509	37.3979	48.5345
Dut	141.615	144.516	442.399	300.164
Snap47	141.551	135.628	29.0514	45.9323
Pttg1ip	141.423	148.246	153.066	152.926
Dgcr14	141.36	149.24	42.9503	45.6297
Slc7a11	141.105	96.717	97.9725	86.176
Usp16	141.105	155.083	235.707	223.005
Rps4x	141.041	155.829	36.3232	161.58
Th	141.041	144.267	104.814	70.8653
Tmem70	140.977	133.949	38.1143	48.4135
Pfdn1	140.786	145.697	98.6889	88.4152
Ecd	140.722	124.066	254.334	196.68
Erh	140.659	140.911	92.1335	101.487
Hsf1	140.659	137.741	269.129	198.495
Epha4	140.595	134.384	149.914	141.186
Nup188	140.467	132.209	124.731	76.2513
Myeov2	140.34	137.865	111.441	130.959
Ubiad1	140.212	134.136	50.4012	55.3729
Tdrd3	140.149	149.675	12.5734	34.0105
Zfp108	139.894	132.893	33.9232	28.0798
Wdr43	139.83	147.873	110.653	118.432
9130204K15Rik	139.639	173.917	18.9139	16.4001
Hmgxb4	139.639	148.059	281.308	225.244
Nat14	139.575	175.408	171.98	97.3716
Mrps7	139.575	127.858	21.1707	38.4282
4931428L18Rik	139.575	121.207	97.1486	76.9169
Snx3	139.575	126.428	42.4488	101.184
Brd2	139.511	148.681	247.027	193.896
Ssr3	139.448	145.013	347.865	272.629
Usp37	139.384	128.542	153.174	142.578
Sec61a1	139.384	152.099	131.931	156.678
Ergic3	139.32	140.103	41.1592	98.7635
Vps4a	139.256	160.864	25.326	35.2208
Uqcc2	139.256	137.182	24.9678	52.2261
Abr	139.001	140.476	104.743	101.85
Nup98	138.938	138.176	181.58	147.722
Hnrnpdl	138.938	139.046	216.113	213.019
Mb21d1	138.874	138.86	121.507	86.5391
Nedd8	138.81	129.288	50.2937	82.0004
Mapkap1	138.619	149.489	207.838	190.81
Rrn3	138.619	131.65	55.1655	70.6232
Mtf1	138.492	145.013	109.615	76.3723
Fam118b	138.492	125.372	22.4602	21.1204
Mrpl14	138.492	126.801	16.6929	29.7743
Jmjd6	138.3	136.373	82.6408	68.0815
Ndufb5	138.237	119.777	23.3916	45.2666
Ell	138.237	155.642	212.136	136.587
Eprs	138.173	140.414	215.181	194.501
Idh3a	138.109	136.809	49.2549	73.9516
Selk	137.854	143.895	136.803	155.044
Arpc2	137.727	120.896	229.689	254.837
Acbd3	137.727	125.931	175.491	186.876
Apeh	137.599	146.194	31.3798	43.3906
Ran	137.599	140.538	85.1125	138.886
Fndc3a	137.536	127.858	112.05	119.097
Arntl	137.472	131.214	229.761	203.579
Rheb	137.408	141.595	261.606	227.241
Gm42980	137.408	125.372	28.729	33.1632
2010107G23Rik	137.408	143.708	371.866	290.299
Pla2g15	137.344	128.479	67.7747	89.1414
C330027C09Rik	137.217	127.796	144.935	129.082
Mael	137.217	131.463	33.5292	17.5499
Ddx46	137.153	133.452	170.977	170.718
Sh3bp2	137.153	144.143	246.454	210.599
Jarid2	137.089	132.83	114.594	132.35
Sec11a	136.962	152.224	154.822	162.064
Derl3	136.962	128.417	19.5587	29.2902
Rnf111	136.962	145.946	311.076	237.529
Erich5	136.898	108.154	71.4644	68.8077
Tuba1c	136.771	158.999	48.0011	57.3095
Gpx4	136.58	120.088	62.2224	153.773
Hax1	136.516	146.194	90.0917	90.0491
Prpsap2	136.516	133.763	104.958	76.3723
Ndfip1	136.452	166.085	221.163	215.077
Gm26919	136.388	96.5927	104.456	139.915
Cox14	136.325	125.745	29.7679	58.3383
Slc7a2	136.197	100.571	64.6582	59.004
Celf1	136.197	145.013	83.1423	111.472
Usp5	136.134	134.26	46.9981	58.5803
Henmt1	136.07	150.918	10.3167	10.2274
Abhd16a	136.006	155.953	232.841	158.433
Gcnt4	135.815	116.794	20.2393	18.4576
Phf6	135.751	92.3038	109.65	99.6108
Aco2	135.624	147.686	42.7353	65.3582
Tspan9	135.624	156.948	205.653	150.687
Aig1	135.432	110.765	24.108	25.9617
Msl3	135.432	132.768	157.078	152.018
Cops5	135.241	118.099	38.9741	57.1279
Adk	135.241	146.319	159.084	124.423
Rhbdf1	135.241	115.426	20.8483	28.9876
Slc25a17	135.178	117.415	92.7067	62.756
Pde3a	135.178	150.359	178.822	134.408
Susd3	135.05	134.882	249.892	145.119
Sytl4	134.923	150.918	244.519	192.807
Fetub	134.859	122.699	27.2962	32.5581
Rpl37rt	134.795	151.353	41.3741	33.3448
Ppip5k2	134.795	145.076	255.731	204.365
Git2	134.604	147.437	47.8579	60.6984
Aunip	134.604	175.16	123.37	113.227
Rplp2	134.54	132.644	60.6104	149.84
Taf12	134.476	129.039	53.1236	51.4393
Galnt6	134.349	108.216	43.0577	46.5375
Tmem50a	134.349	141.47	131.645	153.471
Lsm3	134.349	132.333	16.2631	12.1639
Adpgk	134.094	138.549	175.813	159.159
Rffl	134.03	142.216	35.6068	23.42
Mrpl18	133.967	144.143	91.4887	82.7871
Rhoa	133.903	140.103	258.454	280.738
Akt1s1	133.903	128.417	81.2437	76.4933
Ppp2r3c	133.903	129.225	22.7468	20.3942
Clip1	133.839	127.05	149.842	163.153
Nosip	133.839	126.242	28.7649	40.5463
Naa20	133.775	145.448	143.896	110.322
Rpl14	133.775	134.633	64.4791	145.18
Spint1	133.648	135.565	10.6749	17.7314
Spata5	133.584	144.205	34.9978	29.1086
Sec61b	133.457	116.918	106.104	144.635
Fam210a	133.393	126.18	37.4337	51.1973
Bora	133.329	97.2764	102.307	80.0033
Patl2	133.329	117.291	17.7676	22.0887
Rp9	133.329	145.697	127.239	99.6108
Alkbh7	133.329	131.525	14.2571	20.8783
Trappc5	133.266	137.306	30.95	34.3131
Anxa6	133.202	127.982	42.1622	74.7383
D1Ertd622e	133.011	101.814	125.913	181.066
Cstf1	132.947	150.421	165.496	124.967
Arl1	132.883	121.394	69.3867	101.608
D10Jhu81e	132.692	143.459	18.5915	34.071
Timeless	132.692	141.657	180.613	144.635
Cd7	132.628	119.032	16.9437	17.0658
Cnot6l	132.564	116.918	237.892	226.273
Nptn	132.564	126.739	251.54	199.948
Gm5434	132.501	132.582	36.0367	36.4312
Otub2	132.373	120.648	8.99126	12.9506
Api5	132.31	144.33	208.662	213.504
Ptpn11	132.118	173.419	212.924	220.887
Cox7b	132.055	125.123	27.0096	74.5568
Fam199x	132.055	138.549	379.782	323.644
Trap1	131.863	122.139	47.7504	69.5944
Sar1b	131.736	111.573	75.5122	82.545
Kcmf1	131.672	130.033	103.167	125.451
Gstm5	131.608	86.1502	33.0635	60.6379
Brip1	131.608	109.211	125.09	100.276
Spc25	131.608	124.688	36.3591	34.3736
Ccnl2	131.545	147.313	251.29	220.826
Stt3a	131.481	121.145	233.164	211.446
Tex30	131.481	110.827	72.5032	78.3088
Ipcef1	131.354	137.306	96.3605	101.668
Ckap2	131.29	123.445	126.021	103.423
Mecr	131.29	130.158	20.5617	19.789
Sec23a	131.226	105.73	195.372	179.917
Sdf2	131.035	130.282	61.685	79.5192
Zc3h15	130.971	138.922	169.222	175.499
H1f0	130.844	150.918	267.947	327.699
Polr2e	130.844	112.878	38.0427	73.3465
Ndufv1	130.844	130.655	28.6574	56.0386
Naa30	130.844	106.973	376.2	292.418
Unk	130.716	148.929	80.9213	63.1796
Stradb	130.652	136.187	283.099	207.815
Ndufa8	130.589	131.401	48.1444	62.635
Gbf1	130.589	130.469	256.233	206.12
Smox	130.589	124.501	142.714	130.474
Clptm1	130.589	135.006	67.9897	81.6978
Flnb	130.525	81.9857	28.9798	89.3834
Nxt1	130.398	144.827	115.525	77.7037
Aldh7a1	130.398	118.845	22.6035	46.7795
Atp5c1	130.334	129.785	64.6224	128.417
Ndufa4	130.079	134.074	79.0228	127.206
Wdr75	130.015	115.551	77.9839	66.7501
Lamtor1	129.824	130.158	52.0132	62.0298
Smn1	129.76	131.401	288.473	209.207
Wapl	129.76	137.803	255.624	205.636
Uxs1	129.696	151.043	139.06	104.876
Fbxo40	129.633	139.233	39.7621	41.333
Ica1	129.569	152.161	233.092	170.597
Clta	129.442	134.198	32.2037	80.79
Atp6v1h	129.187	120.585	142.535	149.719
2700060E02Rik	129.187	136.063	121.758	142.578
Top3b	129.059	126.055	30.0186	33.8289
Abcg1	128.995	109.77	82.0318	78.3088
Trnt1	128.995	115.116	113.018	110.262
Acp6	128.932	114.183	53.052	33.5263
Pdcl3	128.932	119.529	57.0999	59.125
Deptor	128.868	146.443	228.041	194.199
Gtse1	128.804	128.915	83.1781	48.6556
Trp53inp2	128.804	112.07	113.018	126.238
Msh2	128.74	135.814	153.317	119.4
Rpl13a	128.74	140.849	110.653	277.47
Pphln1	128.613	135.317	40.7293	55.4335
Hnrnpf	128.613	125.061	219.265	241.22
Pdrg1	128.549	126.988	30.0544	41.9987
Siva1	128.486	123.01	177.103	159.099
Sdhc	128.358	115.364	52.4789	80.9111
Atp6v0e	128.358	123.258	69.2793	106.086
Mrpl4	128.358	130.469	29.947	37.5205
Cnot1	128.294	122.699	36.1441	50.8342
Cnot11	128.167	131.836	152.386	103
Vbp1	128.039	111.075	56.1685	60.88
Sgsm1	128.039	135.068	17.4452	23.8436
Pdzd11	127.976	110.081	30.8425	45.0246
Cenpm	127.912	105.357	8.91961	11.9823
Reep5	127.784	152.97	72.1092	93.0144
Cyb5r3	127.784	118.161	73.3988	118.008
Sec11c	127.784	124.066	15.2242	37.3389
Zcchc3	127.721	119.342	183.085	161.762
6030458C11Rik	127.593	111.138	146.69	156.799
Sptan1	127.466	118.286	34.7113	58.0962
Arid1b	127.338	122.264	62.0074	65.3582
Wasl	127.211	145.2	307.78	260.344
Lrrc8a	127.211	136.125	122.51	113.711
Hivep1	127.147	148.059	212.28	164.848
Top3a	127.02	95.909	25.0394	27.4141
Nol12	127.02	126.304	17.6243	24.4488
Lcp1	126.956	109.149	66.7359	78.4299
Rpn2	126.956	145.013	93.9963	158.615
Taf8	126.892	127.982	127.74	89.2624
Wars	126.828	126.677	86.4737	86.176
Naa16	126.828	119.467	199.527	137.676
Swt1	126.701	109.149	168.398	141.852
Psmd11	126.637	112.691	163.061	156.255
Stx12	126.637	120.213	96.253	111.714
A530040E14Rik	126.51	99.0168	30.0903	40.0622
Bmp2k	126.446	104.922	240.65	249.148
Tmem199	126.446	136.871	44.7055	49.3213
Supt6	126.446	124.315	58.7118	63.6638
Tk1	126.382	145.884	16.478	18.0945
Ssna1	126.191	114.308	50.6161	63.2401
Hectd3	126.191	126.304	48.6459	41.6961
Sipa1	126	107.159	14.2929	9.44063
Ptpre	125.936	95.2252	133.364	108.93
Zdhhc24	125.809	135.876	134.905	104.997
Pithd1	125.745	109.894	97.8292	91.0779
Skap1	125.745	114.183	47.0698	40.6068
Amn1	125.681	131.09	16.5496	20.8178
Cct4	125.618	138.798	72.8614	119.884
Itgb1bp1	125.618	123.507	223.42	119.097
Tipin	125.554	121.766	191.037	182.398
Xrcc6	125.426	112.816	19.0572	26.809
Tbp	125.426	122.885	137.376	101.124
Lin37	125.426	118.472	39.9412	33.4658
Srebf1	125.363	120.026	158.26	119.944
Cetn2	125.235	125.061	46.1026	47.4452
Etfa	125.108	133.017	151.956	180.582
Rpl7a	125.108	125.061	33.6008	103.06
5430416N02Rik	125.044	91.3093	8.48975	9.80373
Supt5	125.044	122.264	63.8702	90.5332
Fbxo3	124.98	93.0497	73.6137	86.2365
E330009J07Rik	124.98	110.267	170.834	156.012
4930432K21Rik	124.98	119.218	22.7826	11.6192
Cpne9	124.98	123.818	16.6213	14.5846
Ltv1	124.853	124.75	43.3443	50.7131
Khdrbs1	124.789	109.273	130.534	183.064
Psip1	124.789	132.83	368.427	273.415
Fau	124.725	131.774	59.4641	137.252
Papss1	124.598	155.767	277.547	202.187
Spc24	124.534	117.602	15.1168	11.2561
Akr7a5	124.47	110.081	16.1198	22.8149
Yipf6	124.343	112.443	132.326	143.849
Ubxn2a	124.343	114.929	50.6878	73.2859
Farsa	124.279	148.308	98.3665	86.9022
Cobll1	124.279	115.053	129.567	111.048
RP23-157G22.2	124.279	102	11.463	13.4347
Pdcd6ip	124.279	127.796	126.021	137.555
Kifc3	124.152	141.968	101.376	86.4181
Nat10	124.152	128.479	47.3922	40.9094
Taf6l	124.088	95.8468	21.8871	37.823
Emc3	124.024	132.395	107.107	102.455
Emp2	123.961	118.099	89.3036	83.4528
Oaz2	123.961	126.988	307.78	270.51
Gars	123.897	136.933	94.3545	98.8241
Rnf17	123.897	135.13	110.08	108.325
Fbxl20	123.833	124.253	143.574	121.336
Cox7c	123.769	134.695	30.1619	82.7266
Nfu1	123.706	134.136	107.179	101.668
Gtf2e2	123.706	114.183	47.1414	70.018
Ice2	123.706	120.337	91.1305	100.579
Sil1	123.642	120.337	21.8871	29.2296
Mbd3l2	123.578	101.13	304.449	214.653
Tarbp2	123.578	125.869	10.0659	14.7056
Rb1cc1	123.514	103.057	171.3	160.43
Adm2	123.514	119.902	22.4961	25.175
Aplp2	123.451	135.441	245.666	348.456
2210406O10Rik	123.451	125.745	22.711	21.6045
Eef1e1	123.387	111.013	25.2185	33.6474
Nub1	123.259	114.805	38.7591	45.1456
Fkbp1a	123.132	129.474	282.204	397.414
Fam222b	122.877	106.041	199.241	132.532
Dcaf11	122.877	112.94	23.5349	35.5839
H3f3a	122.813	137.306	173.915	94.2853
Gtf2h5	122.75	111.262	38.4726	60.2143
Med8	122.75	133.39	23.2125	41.5751
Tmem5	122.75	137.306	192.291	137.494
Tmem183a	122.75	127.858	30.2694	48.6556
Gm10436	122.686	116.794	158.977	162.306
Spryd3	122.686	125.993	135.084	123.152
Ctsb	122.622	134.757	206.477	450.488
Spty2d1	122.622	121.269	85.4349	71.2889
Fbp1	122.622	113.313	16.0481	17.913
Rhoh	122.558	90.004	2.4717	8.23029
Snupn	122.495	116.607	14.2212	14.1004
Secisbp2l	122.495	128.417	254.406	209.994
Rps19bp1	122.431	133.639	70.2106	57.5515
Uqcr11	122.431	130.158	42.5562	97.1296
Gpd1l	122.367	139.171	338.086	247.514
Sun1	122.303	128.293	200.064	143.607
Abcb8	122.176	94.9144	30.2336	40.0017
Pdzk1	122.176	112.381	15.9049	8.71443
Rif1	122.112	102.622	145.83	158.675
Lrig1	122.112	119.777	84.1811	96.2218
Stat6	122.112	105.854	33.2426	48.7161
Cwc15	121.985	113.189	195.551	175.257
Fam184a	121.985	83.7261	34.2814	33.0422
Ppil2	121.985	125.123	46.8548	58.6409
Cenph	121.985	123.88	198.166	152.079
Ppp2r5d	121.921	138.984	29.9112	37.1574
Mtfr1	121.921	115.613	60.0372	59.9117
Ptbp2	121.666	132.893	198.739	173.562
Ston2	121.666	120.275	54.3416	44.7825
Gmnn	121.666	137.492	246.095	196.256
Foxr1	121.602	117.602	14.9735	11.4377
Gosr2	121.539	121.766	136.087	159.099
D7Ertd443e	121.539	117.913	105.674	77.8852
Ube2n	121.284	134.198	105.746	133.924
Dyrk1a	121.22	107.781	33.0635	33.8894
Dnajc2	121.22	123.88	53.2669	66.9922
Atg14	121.156	105.978	117.352	127.025
1110037F02Rik	121.156	107.47	152.027	167.208
Ilf3	121.156	116.483	76.2645	93.6196
Cherp	121.093	139.854	154.177	115.829
Mtmr2	121.093	136.063	121.257	115.043
Nt5c2	121.029	127.796	38.7949	46.4164
Scg3	120.901	116.732	37.183	34.7367
Ifitm6	120.838	136.436	73.2913	65.3582
Snx18	120.774	107.408	206.871	206.302
Fut8	120.646	120.275	51.1893	71.1073
Cdc37	120.519	143.397	46.9981	84.7236
D030018L15Rik	120.519	92.3038	55.058	63.5427
Katna1	120.519	143.024	114.701	88.9598
Lrrc8e	120.519	135.752	85.2916	67.0527
Anapc11	120.519	116.048	121.973	131.806
Kif20b	120.455	129.163	297.141	204.789
Cdca4	120.391	130.469	275.362	179.19
Nmd3	120.391	105.73	110.116	110.867
Efcab14	120.391	111.573	190.142	226.212
Rer1	120.391	118.534	49.828	82.424
Orc1	120.137	115.613	117.674	72.3177
Psmc6	120.009	123.01	77.6974	86.5391
Gm11827	120.009	118.286	58.4969	50.9552
Twf2	119.945	108.838	24.5379	29.5322
Car9	119.945	123.693	13.5406	14.4635
Ddx41	119.882	103.927	21.5289	29.4717
Map1lc3a	119.882	107.408	30.8425	83.7554
Tomm34	119.882	119.342	174.882	148.569
Mta3	119.499	119.84	139.167	116.132
Fnta	119.435	123.569	101.519	102.455
Mob4	119.435	143.211	363.985	261.857
Mtfr1l	119.435	122.823	48.8967	68.9287
[truncated: 11,431 more rows]
