# Supplementary material for: RNA‐Binding Protein IGF2BP2/IMP2 is a Critical Maternal Activator in Early Zygotic Genome Activation
Source: Adv Sci (Weinh). 2019 May 24;6(15):1900295. doi: 10.1002/advs.201900295 (PMC6685478; doi:10.1002/advs.201900295)
Supplement: Supplementary file 3 — Supplementary [file ADVS-6-1900295-s003.xlsx]

## Sheet: CLIP binding
Cluster ID	UCSC Link	Gene symbol	Gene description	5'UTR	CDS	3'UTR	EXONIC	INTRONIC
slc49_chrM	Redirect to UCSC	NULL	NULL	0.29	0.14	0.57	0.67	0.33
slc78_chrM	Redirect to UCSC	NULL	NULL	0	0.93	0.07	1	0
slc20030_chr12	Redirect to UCSC	NUDT4	nudix (nucleoside diphosphate linked moiety X)-type motif 4	0	0	1	1	0
slc67655_chr1	Redirect to UCSC	NUCKS1	nuclear casein kinase and cyclin-dependent kinase substrate 1	0.06	0	0.94	1	0
slc22_chrM	Redirect to UCSC	NULL	NULL	NULL	NULL	NULL	0.67	0.33
slc23884_chr17	Redirect to UCSC	KRTAP2-2	keratin associated protein 2-2	1	0	0	NULL	NULL
slc85_chrM	Redirect to UCSC	NULL	NULL	0.24	0.76	0	1	0
slc67659_chr1	Redirect to UCSC	NUCKS1	nuclear casein kinase and cyclin-dependent kinase substrate 1	0	0.05	0.95	0.76	0.24
slc3584_chr3	Redirect to UCSC	RPL15	ribosomal protein L15	0	0	1	0.98	0.02
slc7322_chr12	Redirect to UCSC	TMBIM6	transmembrane BAX inhibitor motif containing 6	0	0	1	0.95	0.05
slc72_chrM	Redirect to UCSC	NULL	NULL	0	1	0	1	0
slc5739_chr15	Redirect to UCSC	WASH3P	WAS protein family homolog 3 pseudogene	0	0	1	0.89	0.11
slc62_chrM	Redirect to UCSC	NULL	NULL	0.47	0.53	0	0.72	0.28
slc32457_chr17	Redirect to UCSC	H3F3B	H3 histone, family 3B (H3.3B)	0	0	1	1	0
slc26782_chr6	Redirect to UCSC	GLO1	glyoxalase I	0	0	1	1	0
slc26783_chr6	Redirect to UCSC	GLO1	glyoxalase I	0	0	1	1	0
slc16_chrM	Redirect to UCSC	NULL	NULL	0	0.53	0.47	0.88	0.12
slc44949_chr1	Redirect to UCSC	NBPF14	neuroblastoma breakpoint family, member 14	0	0.06	0.94	1	0
slc20031_chr12	Redirect to UCSC	NUDT4	nudix (nucleoside diphosphate linked moiety X)-type motif 4	0	0	1	1	0
slc77_chrM	Redirect to UCSC	NULL	NULL	0	1	0	1	0
slc449_chr12	Redirect to UCSC	ERC1	ELKS/RAB6-interacting/CAST family member 1	NULL	NULL	NULL	0	1
slc13799_chr13	Redirect to UCSC	TPT1	tumor protein, translationally-controlled 1	0	0	1	1	0
slc51604_chr1	Redirect to UCSC	NBPF14	neuroblastoma breakpoint family, member 14	0	0	1	1	0
slc15866_chrX	Redirect to UCSC	SMC1A	structural maintenance of chromosomes 1A	0	0	1	1	0
slc20621_chr12	Redirect to UCSC	NUDT4	nudix (nucleoside diphosphate linked moiety X)-type motif 4	0	0	1	1	0
slc9683_chr7	Redirect to UCSC	-	-	0	0	1	1	0
slc35883_chr1	Redirect to UCSC	-	-	0	0	1	1	0
slc19277_chr1	Redirect to UCSC	CAPZA1	capping protein (actin filament) muscle Z-line, alpha 1	0	0	1	1	0
slc27702_chr3	Redirect to UCSC	RHOA	ras homolog gene family, member A	0	0	1	1	0
slc67654_chr1	Redirect to UCSC	NUCKS1	nuclear casein kinase and cyclin-dependent kinase substrate 1	0.16	0.32	0.52	1	0
slc3097_chr22	Redirect to UCSC	TUG1	taurine upregulated 1 (non-protein coding)	NULL	NULL	NULL	1	0
slc11520_chr19	Redirect to UCSC	KIR2DL4	killer cell immunoglobulin-like receptor, two domains, long cytoplasmic tail, 4	0	0	1	1	0
slc38934_chr2	Redirect to UCSC	FAM168B	family with sequence similarity 168, member B	0.33	0	0.67	0.88	0.12
slc20319_chr12	Redirect to UCSC	NUDT4	nudix (nucleoside diphosphate linked moiety X)-type motif 4	0	0	1	1	0
slc29505_chr17	Redirect to UCSC	TBC1D3C	TBC1 domain family, member 3C	0	0	1	0.93	0.07
slc23030_chr17	Redirect to UCSC	KRTAP2-2	keratin associated protein 2-2	0	1	0	0.7	0.3
slc4095_chr1	Redirect to UCSC	-	-	0	0	1	0.78	0.22
slc7323_chr12	Redirect to UCSC	TMBIM6	transmembrane BAX inhibitor motif containing 6	0	0	1	1	0
slc13911_chr3	Redirect to UCSC	PPP4R2	protein phosphatase 4, regulatory subunit 2	0.04	0.39	0.57	1	0
slc25314_chr6	Redirect to UCSC	HLA-DRB1	major histocompatibility complex, class II, DR beta 1	0	0	1	0.91	0.09
slc30297_chr12	Redirect to UCSC	CS	citrate synthase	0	0	1	1	0
slc38_chrM	Redirect to UCSC	NULL	NULL	NULL	NULL	NULL	0.25	0.75
slc9671_chr7	Redirect to UCSC	-	-	0	0	1	1	0
slc10491_chrX	Redirect to UCSC	FHL1	four and a half LIM domains 1	0	0	1	1	0
slc448_chr12	Redirect to UCSC	ERC1	ELKS/RAB6-interacting/CAST family member 1	NULL	NULL	NULL	0	1
slc20050_chrX	Redirect to UCSC	NULL	NULL	NULL	NULL	NULL	1	0
slc17319_chr17	Redirect to UCSC	KRTAP2-2	keratin associated protein 2-2	0	0	1	1	0
slc20155_chr5	Redirect to UCSC	CCNG1	cyclin G1	0	0	1	0.89	0.11
slc20056_chrX	Redirect to UCSC	NULL	NULL	NULL	NULL	NULL	1	0
slc20057_chrX	Redirect to UCSC	NULL	NULL	NULL	NULL	NULL	1	0
slc21223_chr12	Redirect to UCSC	NUDT4	nudix (nucleoside diphosphate linked moiety X)-type motif 4	0	0	1	1	0
slc28669_chr17	Redirect to UCSC	TBC1D3C	TBC1 domain family, member 3C	0	0	1	1	0
slc51665_chr1	Redirect to UCSC	NBPF14	neuroblastoma breakpoint family, member 14	0	0	1	1	0
slc29865_chr12	Redirect to UCSC	PHC1B	polyhomeotic homolog 1B (Drosophila)	0	0	1	1	0
slc450_chr12	Redirect to UCSC	ERC1	ELKS/RAB6-interacting/CAST family member 1	NULL	NULL	NULL	0	1
slc36965_chr12	Redirect to UCSC	PPP1CC	protein phosphatase 1, catalytic subunit, gamma isoform	0	0	1	1	0
slc17944_chr5	Redirect to UCSC	TCERG1	transcription elongation regulator 1	0	1	0	1	0
slc10394_chr20	Redirect to UCSC	CSNK2A1	casein kinase 2, alpha 1 polypeptide	0	0	1	0.9	0.1
slc17932_chr6	Redirect to UCSC	MAP3K7IP2	mitogen-activated protein kinase kinase kinase 7 interacting protein 2	0	1	0	1	0
slc1550_chr12	Redirect to UCSC	CCND2	cyclin D2	0	0	1	1	0
slc1557_chr12	Redirect to UCSC	CCND2	cyclin D2	0	0	1	1	0
slc2475_chr21	Redirect to UCSC	DYRK1A	dual-specificity tyrosine-(Y)-phosphorylation regulated kinase 1A	0	0.58	0.42	1	0
slc8382_chr12	Redirect to UCSC	SP1	Sp1 transcription factor	0	0	1	1	0
slc4639_chr6	Redirect to UCSC	HSPA1B	heat shock 70kDa protein 1B	0	0	1	1	0
slc60791_chr1	Redirect to UCSC	C1orf43	chromosome 1 open reading frame 43	0	0	1	1	0
slc18126_chr11	Redirect to UCSC	EIF4G2	eukaryotic translation initiation factor 4 gamma, 2	0	1	0	1	0
slc6155_chr17	Redirect to UCSC	TMEM106A	transmembrane protein 106A	0	0	1	0.86	0.14
slc29513_chr17	Redirect to UCSC	TBC1D3C	TBC1 domain family, member 3C	0	0	1	1	0
slc18138_chr11	Redirect to UCSC	EIF4G2	eukaryotic translation initiation factor 4 gamma, 2	0	1	0	1	0
slc3165_chr15	Redirect to UCSC	WASH3P	WAS protein family homolog 3 pseudogene	0	0	1	1	0
slc22284_chr5	Redirect to UCSC	CANX	calnexin	0	0	1	1	0
slc23052_chr11	Redirect to UCSC	-	-	NULL	NULL	NULL	1	0
slc29511_chr17	Redirect to UCSC	TBC1D3C	TBC1 domain family, member 3C	0	0	1	0.91	0.09
slc15354_chr11	Redirect to UCSC	EI24	etoposide induced 2.4 mRNA	0	0	1	1	0
slc13444_chrX	Redirect to UCSC	KLHL15	kelch-like 15 (Drosophila)	0	0	1	1	0
slc3496_chr20	Redirect to UCSC	GINS1	GINS complex subunit 1 (Psf1 homolog)	0	0	1	1	0
slc27_chrM	Redirect to UCSC	NULL	NULL	0.24	0.5	0.26	0.83	0.17
slc22846_chr12	Redirect to UCSC	MLF2	myeloid leukemia factor 2	0	0	1	1	0
slc20029_chr12	Redirect to UCSC	NUDT4	nudix (nucleoside diphosphate linked moiety X)-type motif 4	0	0.03	0.97	1	0
slc17174_chr2	Redirect to UCSC	HNRNPA3	heterogeneous nuclear ribonucleoprotein A3	0	0	1	1	0
slc19289_chr1	Redirect to UCSC	CAPZA1	capping protein (actin filament) muscle Z-line, alpha 1	0	0	1	1	0
slc9374_chr13	Redirect to UCSC	TFDP1	transcription factor Dp-1	0	0	1	1	0
slc14034_chr10	Redirect to UCSC	NOLC1	nucleolar and coiled-body phosphoprotein 1	0	0	1	1	0
slc469_chr12	Redirect to UCSC	ERC1	ELKS/RAB6-interacting/CAST family member 1	0	0	1	0	1
slc9666_chr7	Redirect to UCSC	-	-	0	0	1	1	0
slc17118_chr19	Redirect to UCSC	U2AF2	U2 small nuclear RNA auxiliary factor 2	0	0	1	0.8	0.2
slc7887_chr12	Redirect to UCSC	DAZAP2	DAZ associated protein 2	0	0	1	0.94	0.06
slc5227_chr6	Redirect to UCSC	B3GALT4	UDP-Gal:betaGlcNAc beta 1,3-galactosyltransferase, polypeptide 4	0	1	0	1	0
slc8505_chr12	Redirect to UCSC	PCBP2	poly(rC) binding protein 2	0	0	1	1	0
slc41275_chr3	Redirect to UCSC	SFRS10	splicing factor, arginine/serine-rich 10 (transformer 2 homolog, Drosophila)	0	0	1	1	0
slc32776_chr19	Redirect to UCSC	SLC1A5	solute carrier family 1 (neutral amino acid transporter), member 5	0	0	1	1	0
slc731_chr17	Redirect to UCSC	TMEM106A	transmembrane protein 106A	0	0	1	1	0
slc57634_chr1	Redirect to UCSC	CSDE1	cold shock domain containing E1, RNA-binding	0	1	0	1	0
slc1570_chr12	Redirect to UCSC	CCND2	cyclin D2	0	0	1	1	0
slc16559_chr20	Redirect to UCSC	EEF1A2	eukaryotic translation elongation factor 1 alpha 2	0	1	0	1	0
slc1186_chrX	Redirect to UCSC	SCML1	sex comb on midleg-like 1 (Drosophila)	0	1	0	1	0
slc35478_chr5	Redirect to UCSC	PPP2CA	protein phosphatase 2 (formerly 2A), catalytic subunit, alpha isoform	0	0	1	1	0
slc185_chrM	Redirect to UCSC	NULL	NULL	NULL	NULL	NULL	NULL	NULL
slc13480_chr19	Redirect to UCSC	KIR2DL4	killer cell immunoglobulin-like receptor, two domains, long cytoplasmic tail, 4	0	1	0	1	0
slc9399_chr12	Redirect to UCSC	PA2G4	proliferation-associated 2G4, 38kDa	0	0	1	1	0
slc39260_chr5	Redirect to UCSC	SLC2A3P1	solute carrier family 2 (facilitated glucose transporter), member 3 pseudogene 1	NULL	NULL	NULL	1	0
slc8480_chr19	Redirect to UCSC	KIR2DL4	killer cell immunoglobulin-like receptor, two domains, long cytoplasmic tail, 4	0	0	1	1	0
slc6137_chr11	Redirect to UCSC	ZFP91-CNTF	ZFP91-CNTF readthrough transcript	0	0	1	0.69	0.31
slc44945_chr1	Redirect to UCSC	NBPF14	neuroblastoma breakpoint family, member 14	0	0	1	1	0
slc14197_chr11	Redirect to UCSC	ARCN1	archain 1	0	0	1	1	0
slc482_chr12	Redirect to UCSC	ERC1	ELKS/RAB6-interacting/CAST family member 1	NULL	NULL	NULL	0	1
slc14319_chr5	Redirect to UCSC	BTNL8	butyrophilin-like 8	0	0	1	1	0
slc62426_chr1	Redirect to UCSC	TAGLN2	transgelin 2	0	0	1	0.98	0.02
slc7110_chr19	Redirect to UCSC	KIR2DL4	killer cell immunoglobulin-like receptor, two domains, long cytoplasmic tail, 4	0	0	1	1	0
slc24055_chr12	Redirect to UCSC	WBP11	WW domain binding protein 11	0	0	1	1	0
slc7596_chr19	Redirect to UCSC	KIR2DL4	killer cell immunoglobulin-like receptor, two domains, long cytoplasmic tail, 4	0	0.44	0.56	1	0
slc34300_chr6	Redirect to UCSC	C6orf35	chromosome 6 open reading frame 35	0	0	1	1	0
slc14193_chr11	Redirect to UCSC	ARCN1	archain 1	0	0	1	0.83	0.17
slc24569_chr19	Redirect to UCSC	BRD4	bromodomain containing 4	0	1	0	1	0
slc1483_chr17	Redirect to UCSC	TMEM106A	transmembrane protein 106A	0	1	0	1	0
slc38996_chr1	Redirect to UCSC	FAM152A	family with sequence similarity 152, member A	0	0	1	0.75	0.25
slc7492_chr10	Redirect to UCSC	DDX21	DEAD (Asp-Glu-Ala-Asp) box polypeptide 21	0	0	1	1	0
slc40985_chr3	Redirect to UCSC	MAGEF1	melanoma antigen family F, 1	0	0	1	1	0
slc29961_chr11	Redirect to UCSC	NULL	NULL	0	0	1	1	0
slc3164_chr15	Redirect to UCSC	WASH3P	WAS protein family homolog 3 pseudogene	0	0	1	1	0
slc20192_chr16	Redirect to UCSC	-	-	0	0	1	1	0
slc71_chr16	Redirect to UCSC	DECR2	2,4-dienoyl CoA reductase 2, peroxisomal	0	0	1	0.92	0.08
slc16536_chr3	Redirect to UCSC	PPP4R2	protein phosphatase 4, regulatory subunit 2	0	0	1	1	0
slc51609_chr1	Redirect to UCSC	NBPF14	neuroblastoma breakpoint family, member 14	0	0	1	1	0
slc34979_chr7	Redirect to UCSC	MTPN	myotrophin	0.45	0	0.55	0.9	0.1
slc9273_chr12	Redirect to UCSC	RAB5B	RAB5B, member RAS oncogene family	0	0	1	1	0
slc15870_chrX	Redirect to UCSC	SMC1A	structural maintenance of chromosomes 1A	0	0	1	1	0
slc30484_chr17	Redirect to UCSC	TBC1D3C	TBC1 domain family, member 3C	0	1	0	1	0
slc14953_chr7	Redirect to UCSC	CALU	calumenin	0	0	1	1	0
slc29072_chr19	Redirect to UCSC	-	-	NULL	NULL	NULL	0.5	0.5
slc20424_chr9	Redirect to UCSC	GOLM1	golgi membrane protein 1	0	0	1	1	0
slc11271_chrX	Redirect to UCSC	-	-	0	0	1	1	0
slc51605_chr1	Redirect to UCSC	NBPF14	neuroblastoma breakpoint family, member 14	0	0	1	1	0
slc262_chr17	Redirect to UCSC	TMEM106A	transmembrane protein 106A	0.27	0	0.73	1	0
slc14677_chr2	Redirect to UCSC	GPD2	glycerol-3-phosphate dehydrogenase 2 (mitochondrial)	0	0	1	0.86	0.14
slc43105_chr1	Redirect to UCSC	NBPF14	neuroblastoma breakpoint family, member 14	0	0	1	1	0
slc67081_chr1	Redirect to UCSC	ADIPOR1	adiponectin receptor 1	0	0	1	1	0
slc6247_chr4	Redirect to UCSC	PAICS	phosphoribosylaminoimidazole carboxylase, phosphoribosylaminoimidazole succinocarboxamide synthetase	0	0	1	0.74	0.26
slc45_chrM	Redirect to UCSC	NULL	NULL	0	0.68	0.32	0.73	0.27
slc17711_chr16	Redirect to UCSC	VPS35	vacuolar protein sorting 35 homolog (S. cerevisiae)	0	0.02	0.98	1	0
slc940_chr10	Redirect to UCSC	ATP5C1	ATP synthase, H+ transporting, mitochondrial F1 complex, gamma polypeptide 1	0	1	0	1	0
slc29837_chr12	Redirect to UCSC	PHC1B	polyhomeotic homolog 1B (Drosophila)	0	0	1	1	0
slc4554_chr22	Redirect to UCSC	TOMM22	translocase of outer mitochondrial membrane 22 homolog (yeast)	0	0	1	1	0
slc9206_chr14	Redirect to UCSC	CALM1	calmodulin 1 (phosphorylase kinase, delta)	0	0	1	1	0
slc5863_chr14	Redirect to UCSC	MPP5	membrane protein, palmitoylated 5 (MAGUK p55 subfamily member 5)	0	0	1	1	0
slc34987_chr7	Redirect to UCSC	MTPN	myotrophin	0.2	0.07	0.73	1	0
slc12473_chr17	Redirect to UCSC	CLTC	clathrin, heavy chain (Hc)	0	0.01	0.99	1	0
slc5195_chr13	Redirect to UCSC	RPL21	ribosomal protein L21	0	0	1	1	0
slc7390_chr12	Redirect to UCSC	SMARCD1	SWI/SNF related, matrix associated, actin dependent regulator of chromatin, subfamily d, member 1	0	0	1	1	0
slc27181_chr17	Redirect to UCSC	TBC1D3C	TBC1 domain family, member 3C	0	0	1	1	0
slc33475_chr19	Redirect to UCSC	AKT1S1	AKT1 substrate 1 (proline-rich)	0	0	1	1	0
slc11781_chr22	Redirect to UCSC	CSNK1E	casein kinase 1, epsilon	0	0	1	0.8	0.2
slc6279_chr22	Redirect to UCSC	NUP50	nucleoporin 50kDa	0	0	1	1	0
slc27958_chr5	Redirect to UCSC	-	-	0	1	0	0.56	0.44
slc2692_chr11	Redirect to UCSC	LDHA	lactate dehydrogenase A	0	0.04	0.96	1	0
slc20054_chrX	Redirect to UCSC	NULL	NULL	NULL	NULL	NULL	1	0
slc466_chr12	Redirect to UCSC	ERC1	ELKS/RAB6-interacting/CAST family member 1	NULL	NULL	NULL	0	1
slc15859_chr11	Redirect to UCSC	APLP2	amyloid beta (A4) precursor-like protein 2	0	0	1	1	0
slc9674_chr7	Redirect to UCSC	-	-	0	0	1	1	0
slc9024_chr16	Redirect to UCSC	NFATC3	nuclear factor of activated T-cells, cytoplasmic, calcineurin-dependent 3	0	1	0	1	0
slc30550_chr12	Redirect to UCSC	BAZ2A	bromodomain adjacent to zinc finger domain, 2A	0.2	0.8	0	1	0
slc27666_chr4	Redirect to UCSC	PGRMC2	progesterone receptor membrane component 2	0	0	1	1	0
slc26928_chr1	Redirect to UCSC	BAT2D1	BAT2 domain containing 1	0	1	0	1	0
slc17318_chr17	Redirect to UCSC	KRTAP2-2	keratin associated protein 2-2	0	0	1	1	0
slc60267_chr1	Redirect to UCSC	-	-	0	0	1	1	0
slc443_chr19	Redirect to UCSC	KIR2DL4	killer cell immunoglobulin-like receptor, two domains, long cytoplasmic tail, 4	0	0	1	1	0
slc15013_chr12	Redirect to UCSC	NUDT4	nudix (nucleoside diphosphate linked moiety X)-type motif 4	0	0	1	0.16	0.84
slc5196_chr13	Redirect to UCSC	RPL21	ribosomal protein L21	0	0	1	1	0
slc20166_chrX	Redirect to UCSC	IRS4	insulin receptor substrate 4	0	1	0	1	0
slc15066_chr12	Redirect to UCSC	NUDT4	nudix (nucleoside diphosphate linked moiety X)-type motif 4	0	0	1	1	0
slc18143_chr14	Redirect to UCSC	ATP6V1D	ATPase, H+ transporting, lysosomal 34kDa, V1 subunit D	0	0	1	0.89	0.11
slc15314_chr13	Redirect to UCSC	VPS36	vacuolar protein sorting 36 homolog (S. cerevisiae)	0	0	1	1	0
slc13448_chrX	Redirect to UCSC	KLHL15	kelch-like 15 (Drosophila)	0	0	1	1	0
slc20318_chr12	Redirect to UCSC	NUDT4	nudix (nucleoside diphosphate linked moiety X)-type motif 4	0	0	1	1	0
slc41114_chr5	Redirect to UCSC	GNB2L1	guanine nucleotide binding protein (G protein), beta polypeptide 2-like 1	0.06	0.94	0	1	0
slc29751_chr10	Redirect to UCSC	OAT	ornithine aminotransferase (gyrate atrophy)	0	0	1	1	0
slc39695_chr1	Redirect to UCSC	FUSIP1	FUS interacting protein (serine/arginine-rich) 1	0	0	1	0.9	0.1
slc16558_chr20	Redirect to UCSC	EEF1A2	eukaryotic translation elongation factor 1 alpha 2	0	1	0	1	0
slc35813_chr3	Redirect to UCSC	MRPL3	mitochondrial ribosomal protein L3	0	0	1	1	0
slc2217_chr12	Redirect to UCSC	ATN1	atrophin 1	0	1	0	0.98	0.02
slc21436_chr19	Redirect to UCSC	EEF2	eukaryotic translation elongation factor 2	0	1	0	1	0
slc13471_chrX	Redirect to UCSC	KLHL15	kelch-like 15 (Drosophila)	0	0	1	1	0
slc5268_chr18	Redirect to UCSC	PMAIP1	phorbol-12-myristate-13-acetate-induced protein 1	0	0	1	1	0
slc35477_chr5	Redirect to UCSC	PPP2CA	protein phosphatase 2 (formerly 2A), catalytic subunit, alpha isoform	0	0	1	1	0
slc40245_chr1	Redirect to UCSC	ICMT	isoprenylcysteine carboxyl methyltransferase	0	0	1	1	0
slc20316_chr12	Redirect to UCSC	NUDT4	nudix (nucleoside diphosphate linked moiety X)-type motif 4	0	0	1	1	0
slc2367_chr11	Redirect to UCSC	C11orf58	chromosome 11 open reading frame 58	0	0	1	1	0
slc13271_chr10	Redirect to UCSC	SCD	stearoyl-CoA desaturase (delta-9-desaturase)	0	0	1	1	0
slc12247_chr7	Redirect to UCSC	MLL5	myeloid/lymphoid or mixed-lineage leukemia 5 (trithorax homolog, Drosophila)	0	1	0	0.64	0.36
slc59491_chr1	Redirect to UCSC	-	-	0	0	1	1	0
slc23403_chr19	Redirect to UCSC	RAVER1	ribonucleoprotein, PTB-binding 1	0	0	1	1	0
slc44737_chr1	Redirect to UCSC	NBPF14	neuroblastoma breakpoint family, member 14	0	0	1	1	0
slc9668_chr7	Redirect to UCSC	-	-	0	0	1	1	0
slc613_chr16	Redirect to UCSC	HN1L	hematological and neurological expressed 1-like	0	0	1	1	0
slc57629_chr1	Redirect to UCSC	CSDE1	cold shock domain containing E1, RNA-binding	0	1	0	0.9	0.1
slc6407_chr20	Redirect to UCSC	STK4	serine/threonine kinase 4	0	0	1	0.8	0.2
slc39234_chr5	Redirect to UCSC	SLC2A3P1	solute carrier family 2 (facilitated glucose transporter), member 3 pseudogene 1	NULL	NULL	NULL	1	0
slc2084_chr5	Redirect to UCSC	SERF1B	small EDRK-rich factor 1B (centromeric)	0	0	1	0.88	0.12
slc14951_chr7	Redirect to UCSC	CALU	calumenin	0	0	1	1	0
slc51612_chr1	Redirect to UCSC	NBPF14	neuroblastoma breakpoint family, member 14	0	0	1	1	0
slc2504_chr8	Redirect to UCSC	PPP2R2A	protein phosphatase 2 (formerly 2A), regulatory subunit B, alpha isoform	0	1	0	0.86	0.14
slc14302_chr20	Redirect to UCSC	NDRG3	NDRG family member 3	0	0	1	0.89	0.11
slc8697_chr15	Redirect to UCSC	WASH3P	WAS protein family homolog 3 pseudogene	0	0	1	1	0
slc31552_chr17	Redirect to UCSC	PSMD12	proteasome (prosome, macropain) 26S subunit, non-ATPase, 12	0	0	1	1	0
slc22962_chr6	Redirect to UCSC	HLA-DRB1	major histocompatibility complex, class II, DR beta 1	0	0	1	0.89	0.11
slc43_chrM	Redirect to UCSC	NULL	NULL	0	0.67	0.33	0.75	0.25
slc9265_chr22	Redirect to UCSC	PITPNB	phosphatidylinositol transfer protein, beta	0	0	1	1	0
slc34400_chr10	Redirect to UCSC	MKI67	antigen identified by monoclonal antibody Ki-67	0	1	0	1	0
slc25799_chr2	Redirect to UCSC	2016-09-02	septin 2	0	0	1	1	0
slc19958_chrX	Redirect to UCSC	TSC22D3	TSC22 domain family, member 3	0	0	1	1	0
slc17899_chr16	Redirect to UCSC	NETO2	neuropilin (NRP) and tolloid (TLL)-like 2	0	0.07	0.93	1	0
slc16736_chr17	Redirect to UCSC	FOXK2	forkhead box K2	0	0	1	1	0
slc59382_chr1	Redirect to UCSC	-	-	0	0	1	1	0
slc20326_chr12	Redirect to UCSC	NUDT4	nudix (nucleoside diphosphate linked moiety X)-type motif 4	0	0	1	1	0
slc8030_chr2	Redirect to UCSC	MTHFD2	methylenetetrahydrofolate dehydrogenase (NADP+ dependent) 2, methenyltetrahydrofolate cyclohydrolase	0	0	1	1	0
slc1651_chrX	Redirect to UCSC	EIF2S3	eukaryotic translation initiation factor 2, subunit 3 gamma, 52kDa	0	0	1	1	0
slc11721_chr11	Redirect to UCSC	AMOTL1	angiomotin like 1	0	0	1	0.83	0.17
slc9265_chr18	Redirect to UCSC	RPRD1A	regulation of nuclear pre-mRNA domain containing 1A	0	0	1	0.9	0.1
slc33208_chr17	Redirect to UCSC	LGALS3BP	lectin, galactoside-binding, soluble, 3 binding protein	0	0.13	0.87	0.97	0.03
slc22327_chr11	Redirect to UCSC	-	-	0	0	1	1	0
slc2046_chr12	Redirect to UCSC	GAPDH	glyceraldehyde-3-phosphate dehydrogenase	0	1	0	1	0
slc19544_chr16	Redirect to UCSC	GOT2	glutamic-oxaloacetic transaminase 2, mitochondrial (aspartate aminotransferase 2)	0	0	1	1	0
slc19082_chr17	Redirect to UCSC	KRTAP2-2	keratin associated protein 2-2	0	1	0	1	0
slc22288_chr1	Redirect to UCSC	PIP5K1A	phosphatidylinositol-4-phosphate 5-kinase, type I, alpha	0	0	1	1	0
slc62189_chr1	Redirect to UCSC	HDGF	hepatoma-derived growth factor (high-mobility group protein 1-like)	0	0	1	0.79	0.21
slc9417_chrX	Redirect to UCSC	XIAP	X-linked inhibitor of apoptosis	0	0	1	1	0
slc3968_chr4	Redirect to UCSC	PCDH7	protocadherin 7	0	0	1	1	0
slc24633_chr7	Redirect to UCSC	PURB	purine-rich element binding protein B	0	0	1	1	0
slc22965_chr1	Redirect to UCSC	UBAP2L	ubiquitin associated protein 2-like	0	1	0	0.88	0.12
slc20134_chr5	Redirect to UCSC	CCNG1	cyclin G1	0.02	0.88	0.1	1	0
slc16853_chr12	Redirect to UCSC	NUDT4	nudix (nucleoside diphosphate linked moiety X)-type motif 4	0	0	1	1	0
slc7682_chr1	Redirect to UCSC	-	-	0	0.07	0.93	1	0
slc21753_chr10	Redirect to UCSC	PIP4K2A	phosphatidylinositol-5-phosphate 4-kinase, type II, alpha	0	0	1	1	0
slc1234_chr16	Redirect to UCSC	SRRM2	serine/arginine repetitive matrix 2	0	1	0	0.72	0.28
slc32270_chr17	Redirect to UCSC	SUMO2	SMT3 suppressor of mif two 3 homolog 2 (S. cerevisiae)	0	0	1	1	0
slc24608_chr5	Redirect to UCSC	CCDC125	coiled-coil domain containing 125	0	1	0	0.89	0.11
slc13276_chr16	Redirect to UCSC	RNPS1	RNA binding protein S1, serine-rich domain	0	0.22	0.78	0.99	0.01
slc831_chr17	Redirect to UCSC	TMEM106A	transmembrane protein 106A	0	0.09	0.91	1	0
slc22958_chr6	Redirect to UCSC	HLA-DRB1	major histocompatibility complex, class II, DR beta 1	0	0	1	1	0
slc12356_chr10	Redirect to UCSC	LCOR	ligand dependent nuclear receptor corepressor	NULL	NULL	NULL	0.5	0.5
slc11871_chr22	Redirect to UCSC	DDX17	DEAD (Asp-Glu-Ala-Asp) box polypeptide 17	0	0	1	0.9	0.1
slc57607_chr1	Redirect to UCSC	CSDE1	cold shock domain containing E1, RNA-binding	0	0	1	1	0
slc34294_chr6	Redirect to UCSC	C6orf35	chromosome 6 open reading frame 35	0	0	1	1	0
slc11391_chr13	Redirect to UCSC	HMGB1	high-mobility group box 1	0	0	1	1	0
slc48966_chr2	Redirect to UCSC	NCL	nucleolin	0	1	0	0.69	0.31
slc37396_chr6	Redirect to UCSC	C6orf35	chromosome 6 open reading frame 35	0	0	1	1	0
slc37977_chr5	Redirect to UCSC	CD74	CD74 molecule, major histocompatibility complex, class II invariant chain	NULL	NULL	NULL	0	1
slc759_chr7	Redirect to UCSC	FOXK1	forkhead box K1	0	0	1	1	0
slc71928_chr1	Redirect to UCSC	EGLN1	egl nine homolog 1 (C. elegans)	0	0	1	0.99	0.01
slc44947_chr1	Redirect to UCSC	NBPF14	neuroblastoma breakpoint family, member 14	0	0	1	1	0
slc12352_chr13	Redirect to UCSC	C13orf23	chromosome 13 open reading frame 23	0.08	0.92	0	0.9	0.1
slc39755_chr5	Redirect to UCSC	STC2	stanniocalcin 2	0	0	1	0.92	0.08
slc18494_chr13	Redirect to UCSC	ZIC5	Zic family member 5 (odd-paired homolog, Drosophila)	0	0	1	1	0
slc1768_chrX	Redirect to UCSC	ZFX	zinc finger protein, X-linked	0	0	1	1	0
slc16556_chr20	Redirect to UCSC	EEF1A2	eukaryotic translation elongation factor 1 alpha 2	0	1	0	1	0
slc5834_chrX	Redirect to UCSC	NONO	non-POU domain containing, octamer-binding	0	0	1	1	0
slc35506_chr2	Redirect to UCSC	-	-	0	0	1	1	0
slc29746_chr10	Redirect to UCSC	OAT	ornithine aminotransferase (gyrate atrophy)	0	0	1	1	0
slc7802_chr6	Redirect to UCSC	HSP90AB1	heat shock protein 90kDa alpha (cytosolic), class B member 1	0	1	0	1	0
slc51602_chr1	Redirect to UCSC	NBPF14	neuroblastoma breakpoint family, member 14	0	0	1	1	0
slc11434_chr16	Redirect to UCSC	HSBP1	heat shock factor binding protein 1	0	0	1	1	0
slc44925_chr2	Redirect to UCSC	SATB2	SATB homeobox 2	0	0	1	1	0
slc4016_chr13	Redirect to UCSC	RPL21	ribosomal protein L21	0	0	1	1	0
slc22670_chrX	Redirect to UCSC	MMGT1	membrane magnesium transporter 1	0	0	1	1	0
slc20402_chr6	Redirect to UCSC	C6orf120	chromosome 6 open reading frame 120	0	0	1	1	0
slc9267_chr2	Redirect to UCSC	RMND5A	required for meiotic nuclear division 5 homolog A (S. cerevisiae)	0	0	1	1	0
slc24540_chr12	Redirect to UCSC	DDX12	DEAD/H (Asp-Glu-Ala-Asp/His) box polypeptide 12 (CHL1-like helicase homolog, S. cerevisiae)	0	0	1	1	0
slc21785_chr7	Redirect to UCSC	HNRNPA2B1	heterogeneous nuclear ribonucleoprotein A2/B1	0	0	1	1	0
slc20073_chr3	Redirect to UCSC	PPP4R2	protein phosphatase 4, regulatory subunit 2	0	1	0	0.92	0.08
slc14198_chr11	Redirect to UCSC	ARCN1	archain 1	0	0	1	1	0
slc22637_chr4	Redirect to UCSC	CCNI	cyclin I	0	1	0	1	0
slc17895_chr19	Redirect to UCSC	ZNF460	zinc finger protein 460	0	1	0	0.9	0.1
slc1012_chr12	Redirect to UCSC	ADIPOR2	adiponectin receptor 2	0	0	1	1	0
slc29868_chr12	Redirect to UCSC	PHC1B	polyhomeotic homolog 1B (Drosophila)	0	0	1	1	0
slc6763_chr17	Redirect to UCSC	TMEM106A	transmembrane protein 106A	0	0	1	1	0
slc29032_chr17	Redirect to UCSC	TBC1D3C	TBC1 domain family, member 3C	0	0	1	1	0
slc20074_chr6	Redirect to UCSC	QKI	quaking homolog, KH domain RNA binding (mouse)	0	0	1	1	0
slc17856_chrX	Redirect to UCSC	XIST	X (inactive)-specific transcript (non-protein coding)	NULL	NULL	NULL	1	0
slc16089_chr15	Redirect to UCSC	-	-	0	0	1	1	0
slc45085_chr1	Redirect to UCSC	AK2	adenylate kinase 2	0	0	1	1	0
slc29806_chr12	Redirect to UCSC	PHC1B	polyhomeotic homolog 1B (Drosophila)	0	0	1	1	0
slc11562_chr14	Redirect to UCSC	EIF5	eukaryotic translation initiation factor 5	0	0	1	1	0
slc8097_chr9	Redirect to UCSC	C9orf169	chromosome 9 open reading frame 169	0	0	1	0.9	0.1
slc5202_chr13	Redirect to UCSC	RPL21	ribosomal protein L21	0	0	1	1	0
slc22136_chr12	Redirect to UCSC	FBXL14	F-box and leucine-rich repeat protein 14	NULL	NULL	NULL	0.5	0.5
slc16535_chr20	Redirect to UCSC	EEF1A2	eukaryotic translation elongation factor 1 alpha 2	0	0	1	1	0
slc8456_chr12	Redirect to UCSC	PCBP2	poly(rC) binding protein 2	0	1	0	1	0
slc32644_chr5	Redirect to UCSC	REEP5	receptor accessory protein 5	0	0	1	1	0
slc29096_chr1	Redirect to UCSC	-	-	0	1	0	1	0
slc36286_chr5	Redirect to UCSC	ETF1	eukaryotic translation termination factor 1	0	0	1	1	0
slc8222_chr13	Redirect to UCSC	RPL21	ribosomal protein L21	0	0	1	1	0
slc22031_chr5	Redirect to UCSC	HNRNPAB	heterogeneous nuclear ribonucleoprotein A/B	0	0.06	0.94	1	0
slc19471_chr7	Redirect to UCSC	DNAJB6	DnaJ (Hsp40) homolog, subfamily B, member 6	0	0	1	1	0
slc18159_chr5	Redirect to UCSC	BTNL8	butyrophilin-like 8	0	0	1	1	0
slc9201_chr14	Redirect to UCSC	CALM1	calmodulin 1 (phosphorylase kinase, delta)	0	0	1	0.93	0.07
slc11515_chr19	Redirect to UCSC	KIR2DL4	killer cell immunoglobulin-like receptor, two domains, long cytoplasmic tail, 4	0	0.94	0.06	1	0
slc242_chr12	Redirect to UCSC	WNK1	WNK lysine deficient protein kinase 1	0	1	0	1	0
slc20985_chr19	Redirect to UCSC	LMNB2	lamin B2	0	0	1	1	0
slc8068_chr9	Redirect to UCSC	C9orf169	chromosome 9 open reading frame 169	0	1	0	0.9	0.1
slc29080_chr1	Redirect to UCSC	-	-	0	1	0	1	0
slc18917_chr16	Redirect to UCSC	NUDT21	nudix (nucleoside diphosphate linked moiety X)-type motif 21	0	0	1	1	0
slc1733_chr2	Redirect to UCSC	RAB10	RAB10, member RAS oncogene family	0	0	1	1	0
slc14331_chrX	Redirect to UCSC	BCOR	BCL6 co-repressor	0	0	1	1	0
slc8992_chr12	Redirect to UCSC	COPZ1	coatomer protein complex, subunit zeta 1	0	0	1	1	0
slc4992_chr21	Redirect to UCSC	APP	amyloid beta (A4) precursor protein	0	0	1	1	0
slc18167_chr5	Redirect to UCSC	BTNL8	butyrophilin-like 8	0	0	1	1	0
slc58631_chr1	Redirect to UCSC	NOTCH2	Notch homolog 2 (Drosophila)	0	0	1	0.84	0.16
slc35_chrM	Redirect to UCSC	NULL	NULL	0	1	0	0.25	0.75
slc29954_chr5	Redirect to UCSC	-	-	0	0	1	1	0
slc16329_chr1	Redirect to UCSC	-	-	1	0	0	1	0
slc1105_chr22	Redirect to UCSC	UBE2L3	ubiquitin-conjugating enzyme E2L 3	0	0	1	1	0
slc34447_chr10	Redirect to UCSC	MKI67	antigen identified by monoclonal antibody Ki-67	0	1	0	0.8	0.2
slc11074_chr13	Redirect to UCSC	SLC7A1	solute carrier family 7 (cationic amino acid transporter, y+ system), member 1	0.45	0	0.55	0.98	0.02
slc9848_chr10	Redirect to UCSC	FAM22D	family with sequence similarity 22, member D	0	0	1	1	0
slc7881_chr15	Redirect to UCSC	MPI	mannose phosphate isomerase	NULL	NULL	NULL	1	0
slc7026_chr5	Redirect to UCSC	MAP1B	microtubule-associated protein 1B	0	0	1	0.91	0.09
slc21438_chr19	Redirect to UCSC	EEF2	eukaryotic translation elongation factor 2	0	1	0	1	0
slc5162_chr20	Redirect to UCSC	C20orf24	chromosome 20 open reading frame 24	0	0	1	1	0
slc4914_chr6	Redirect to UCSC	HSPA1B	heat shock 70kDa protein 1B	0	1	0	1	0
slc3650_chr1	Redirect to UCSC	-	-	0	1	0	0.98	0.02
slc22867_chrX	Redirect to UCSC	RBMX	RNA binding motif protein, X-linked	NULL	NULL	NULL	1	0
slc16013_chr20	Redirect to UCSC	EEF1A2	eukaryotic translation elongation factor 1 alpha 2	0	0	1	1	0
slc41108_chr5	Redirect to UCSC	GNB2L1	guanine nucleotide binding protein (G protein), beta polypeptide 2-like 1	0	1	0	0.98	0.02
slc2516_chr20	Redirect to UCSC	DSTN	destrin (actin depolymerizing factor)	0	0	1	1	0
slc24963_chr19	Redirect to UCSC	CHERP	calcium homeostasis endoplasmic reticulum protein	0	0	1	0.86	0.14
slc19540_chr16	Redirect to UCSC	GOT2	glutamic-oxaloacetic transaminase 2, mitochondrial (aspartate aminotransferase 2)	0	0	1	1	0
slc5792_chr3	Redirect to UCSC	CCR5	chemokine (C-C motif) receptor 5	0	0	1	1	0
slc31529_chr7	Redirect to UCSC	NULL	NULL	0	1	0	NULL	NULL
slc30617_chr12	Redirect to UCSC	PTGES3	prostaglandin E synthase 3 (cytosolic)	0	0	1	1	0
slc2578_chr9	Redirect to UCSC	C9orf169	chromosome 9 open reading frame 169	NULL	NULL	NULL	1	0
slc38202_chr12	Redirect to UCSC	C12orf49	chromosome 12 open reading frame 49	0	0	1	1	0
slc34299_chr6	Redirect to UCSC	C6orf35	chromosome 6 open reading frame 35	0	0	1	1	0
slc23006_chr17	Redirect to UCSC	KRTAP2-2	keratin associated protein 2-2	0	0	1	1	0
slc17897_chr19	Redirect to UCSC	ZNF460	zinc finger protein 460	0	0	1	0.86	0.14
slc1005_chr14	Redirect to UCSC	KIAA1333	KIAA1333	0	0	1	1	0
slc48384_chr1	Redirect to UCSC	NBPF14	neuroblastoma breakpoint family, member 14	1	0	0	1	0
slc37924_chr12	Redirect to UCSC	MED13L	mediator complex subunit 13-like	0	1	0	1	0
slc31550_chr10	Redirect to UCSC	OAT	ornithine aminotransferase (gyrate atrophy)	0	0	1	1	0
slc17862_chr9	Redirect to UCSC	-	-	0	0	1	1	0
slc8180_chr19	Redirect to UCSC	KIR2DL4	killer cell immunoglobulin-like receptor, two domains, long cytoplasmic tail, 4	0	0	1	0.76	0.24
slc6363_chr6	Redirect to UCSC	PIM1	pim-1 oncogene	0	0	1	1	0
slc55242_chr1	Redirect to UCSC	NBPF14	neuroblastoma breakpoint family, member 14	0	0	1	1	0
slc32757_chr12	Redirect to UCSC	OSBPL8	oxysterol binding protein-like 8	0	0	1	1	0
slc29844_chr12	Redirect to UCSC	PHC1B	polyhomeotic homolog 1B (Drosophila)	0	0	1	1	0
slc24646_chr7	Redirect to UCSC	PURB	purine-rich element binding protein B	0	0	1	1	0
slc3602_chr15	Redirect to UCSC	WASH3P	WAS protein family homolog 3 pseudogene	0	0	1	1	0
slc24357_chr9	Redirect to UCSC	RAB14	RAB14, member RAS oncogene family	0	0	1	1	0
slc12837_chr14	Redirect to UCSC	SUPT16H	suppressor of Ty 16 homolog (S. cerevisiae)	0	0	1	1	0
slc10457_chr15	Redirect to UCSC	NGRN	neugrin, neurite outgrowth associated	0	1	0	1	0
slc592_chr20	Redirect to UCSC	NOL5A	nucleolar protein 5A (56kDa with KKE/D repeat)	0.17	0.83	0	1	0
slc48943_chr2	Redirect to UCSC	NCL	nucleolin	0	0	1	1	0
slc24_chrM	Redirect to UCSC	NULL	NULL	1	0	0	0.75	0.25
slc19558_chr5	Redirect to UCSC	LARP1	La ribonucleoprotein domain family, member 1	0	0.17	0.83	1	0
slc15365_chr11	Redirect to UCSC	STT3A	STT3, subunit of the oligosaccharyltransferase complex, homolog A (S. cerevisiae)	0	1	0	1	0
slc20321_chr12	Redirect to UCSC	NUDT4	nudix (nucleoside diphosphate linked moiety X)-type motif 4	0	0	1	1	0
slc67759_chr1	Redirect to UCSC	SLC41A1	solute carrier family 41, member 1	0	0	1	1	0
slc27362_chr12	Redirect to UCSC	SLC38A1	solute carrier family 38, member 1	0	0	1	1	0
slc22331_chr19	Redirect to UCSC	ELAVL1	ELAV (embryonic lethal, abnormal vision, Drosophila)-like 1 (Hu antigen R)	0	0	1	1	0
slc21001_chr19	Redirect to UCSC	LMNB2	lamin B2	0	0	1	0.96	0.04
slc11960_chr12	Redirect to UCSC	CPSF6	cleavage and polyadenylation specific factor 6, 68kDa	0	1	0	0.94	0.06
slc955_chr5	Redirect to UCSC	SERF1B	small EDRK-rich factor 1B (centromeric)	0	0	1	1	0
slc48305_chr1	Redirect to UCSC	NBPF14	neuroblastoma breakpoint family, member 14	0	0	1	1	0
slc1201_chr16	Redirect to UCSC	SRRM2	serine/arginine repetitive matrix 2	0	1	0	0.82	0.18
slc4235_chr9	Redirect to UCSC	PSAT1	phosphoserine aminotransferase 1	0	0	1	1	0
slc3044_chr22	Redirect to UCSC	TUG1	taurine upregulated 1 (non-protein coding)	0	0	1	0.99	0.01
slc27728_chr10	Redirect to UCSC	OAT	ornithine aminotransferase (gyrate atrophy)	0	0	1	1	0
slc20187_chr7	Redirect to UCSC	ACTB	actin, beta	0	0	1	1	0
slc19238_chr16	Redirect to UCSC	CSNK2A2	casein kinase 2, alpha prime polypeptide	NULL	NULL	NULL	0.4	0.6
slc15083_chr12	Redirect to UCSC	NUDT4	nudix (nucleoside diphosphate linked moiety X)-type motif 4	0	0	1	1	0
slc60792_chr1	Redirect to UCSC	C1orf43	chromosome 1 open reading frame 43	0	0	1	1	0
slc36_chrM	Redirect to UCSC	NULL	NULL	NULL	NULL	NULL	0.25	0.75
slc22448_chr5	Redirect to UCSC	BTNL8	butyrophilin-like 8	0	0	1	1	0
slc973_chr22	Redirect to UCSC	TMEM191B	transmembrane protein 191B	0	0	1	1	0
slc34918_chr1	Redirect to UCSC	-	-	0	0	1	1	0
slc23100_chr4	Redirect to UCSC	HNRNPD	heterogeneous nuclear ribonucleoprotein D (AU-rich element RNA binding protein 1, 37kDa)	0	0.87	0.13	1	0
slc18447_chr15	Redirect to UCSC	-	-	0	1	0	0.94	0.06
slc13939_chr13	Redirect to UCSC	ZC3H13	zinc finger CCCH-type containing 13	0	1	0	1	0
slc12599_chr5	Redirect to UCSC	BTNL8	butyrophilin-like 8	0	0	1	1	0
slc3080_chr17	Redirect to UCSC	TMEM106A	transmembrane protein 106A	0	0	1	0.96	0.04
slc20622_chr12	Redirect to UCSC	NUDT4	nudix (nucleoside diphosphate linked moiety X)-type motif 4	0	0	1	1	0
slc14144_chr19	Redirect to UCSC	KIR2DL4	killer cell immunoglobulin-like receptor, two domains, long cytoplasmic tail, 4	0	0	1	0.88	0.12
slc6964_chr5	Redirect to UCSC	MAP1B	microtubule-associated protein 1B	0	1	0	1	0
slc5402_chr3	Redirect to UCSC	CCR5	chemokine (C-C motif) receptor 5	0	0	1	1	0
slc13268_chr10	Redirect to UCSC	SCD	stearoyl-CoA desaturase (delta-9-desaturase)	0	0	1	1	0
slc5710_chr9	Redirect to UCSC	FAM120A	family with sequence similarity 120A	0	0	1	1	0
slc39925_chr6	Redirect to UCSC	SOD2	superoxide dismutase 2, mitochondrial	0	0	1	0.4	0.6
slc34875_chr1	Redirect to UCSC	-	-	0	0	1	1	0
slc33853_chr3	Redirect to UCSC	FSTL1	follistatin-like 1	0	0	1	1	0
slc18269_chr12	Redirect to UCSC	NUDT4	nudix (nucleoside diphosphate linked moiety X)-type motif 4	NULL	NULL	NULL	1	0
slc59_chrM	Redirect to UCSC	NULL	NULL	0	0.28	0.72	0.22	0.78
slc22623_chr4	Redirect to UCSC	CCNI	cyclin I	0	1	0	1	0
slc1167_chr7	Redirect to UCSC	RAC1	ras-related C3 botulinum toxin substrate 1 (rho family, small GTP binding protein Rac1)	0	0	1	1	0
slc51617_chr1	Redirect to UCSC	NBPF14	neuroblastoma breakpoint family, member 14	0	0	1	1	0
slc4028_chr1	Redirect to UCSC	-	-	0	1	0	1	0
slc14395_chrX	Redirect to UCSC	BCOR	BCL6 co-repressor	0	1	0	0.92	0.08
slc41148_chr3	Redirect to UCSC	IGF2BP2	insulin-like growth factor 2 mRNA binding protein 2	0	0.91	0.09	1	0
slc3475_chr5	Redirect to UCSC	SERF1B	small EDRK-rich factor 1B (centromeric)	0	0	1	1	0
slc15546_chr10	Redirect to UCSC	SHOC2	soc-2 suppressor of clear homolog (C. elegans)	0	0	1	1	0
slc13267_chr10	Redirect to UCSC	SCD	stearoyl-CoA desaturase (delta-9-desaturase)	0	0	1	1	0
slc56774_chr1	Redirect to UCSC	WDR77	WD repeat domain 77	0	0	1	1	0
slc47047_chr1	Redirect to UCSC	NBPF14	neuroblastoma breakpoint family, member 14	0	1	0	1	0
slc34982_chr7	Redirect to UCSC	MTPN	myotrophin	0.27	0	0.73	0.96	0.04
slc24602_chr1	Redirect to UCSC	-	-	NULL	NULL	NULL	1	0
slc1921_chr10	Redirect to UCSC	HSPA14	heat shock 70kDa protein 14	0	0	1	0.35	0.65
slc9700_chr14	Redirect to UCSC	GLRX5	glutaredoxin 5	0	0	1	1	0
slc7141_chr7	Redirect to UCSC	-	-	0	0	1	1	0
slc5988_chr1	Redirect to UCSC	-	-	0	0	1	1	0
slc22712_chr3	Redirect to UCSC	VGLL4	vestigial like 4 (Drosophila)	0	0	1	1	0
slc16046_chr15	Redirect to UCSC	-	-	0	0	1	1	0
slc1155_chr3	Redirect to UCSC	CCR5	chemokine (C-C motif) receptor 5	0	0.02	0.98	1	0
slc34345_chr10	Redirect to UCSC	MKI67	antigen identified by monoclonal antibody Ki-67	0	0	1	1	0
slc24536_chr7	Redirect to UCSC	H2AFV	H2A histone family, member V	NULL	NULL	NULL	0.33	0.67
slc12565_chr10	Redirect to UCSC	PGAM1	phosphoglycerate mutase 1 (brain)	0	0	1	1	0
slc58_chrM	Redirect to UCSC	NULL	NULL	0	0	1	0	1
slc31088_chr6	Redirect to UCSC	C6orf35	chromosome 6 open reading frame 35	0	0	1	1	0
slc24296_chr19	Redirect to UCSC	ASF1B	ASF1 anti-silencing function 1 homolog B (S. cerevisiae)	0	0	1	1	0
slc46618_chr2	Redirect to UCSC	LANCL1	LanC lantibiotic synthetase component C-like 1 (bacterial)	0	0	1	1	0
slc30855_chr12	Redirect to UCSC	TMEM194A	transmembrane protein 194A	0	0	1	1	0
slc28554_chr2	Redirect to UCSC	PPM1G	protein phosphatase 1G (formerly 2C), magnesium-dependent, gamma isoform	0	0	1	1	0
slc2701_chr20	Redirect to UCSC	POLR3F	polymerase (RNA) III (DNA directed) polypeptide F, 39 kDa	0	0	1	1	0
slc266_chr17	Redirect to UCSC	TMEM106A	transmembrane protein 106A	0.43	0	0.57	1	0
slc17413_chr17	Redirect to UCSC	KRTAP2-2	keratin associated protein 2-2	0	0	1	1	0
slc16292_chr7	Redirect to UCSC	-	-	0	0	1	0.91	0.09
slc48325_chr1	Redirect to UCSC	NBPF14	neuroblastoma breakpoint family, member 14	0	0.11	0.89	1	0
slc19656_chr5	Redirect to UCSC	CNOT8	CCR4-NOT transcription complex, subunit 8	0	0	1	1	0
slc51657_chr1	Redirect to UCSC	NBPF14	neuroblastoma breakpoint family, member 14	0	0	1	1	0
slc3176_chr6	Redirect to UCSC	HSPA1B	heat shock 70kDa protein 1B	0	1	0	1	0
slc12834_chr14	Redirect to UCSC	SUPT16H	suppressor of Ty 16 homolog (S. cerevisiae)	0	0	1	1	0
slc12250_chr7	Redirect to UCSC	MLL5	myeloid/lymphoid or mixed-lineage leukemia 5 (trithorax homolog, Drosophila)	0	0.99	0.01	0.89	0.11
slc6301_chr20	Redirect to UCSC	YWHAB	tyrosine 3-monooxygenase/tryptophan 5-monooxygenase activation protein, beta polypeptide	0.33	0	0.67	1	0
slc5789_chr3	Redirect to UCSC	CCR5	chemokine (C-C motif) receptor 5	0	0	1	0.94	0.06
slc3081_chr19	Redirect to UCSC	KIR2DL4	killer cell immunoglobulin-like receptor, two domains, long cytoplasmic tail, 4	0	0	1	0.95	0.05
slc27923_chr12	Redirect to UCSC	PHC1B	polyhomeotic homolog 1B (Drosophila)	0	0.67	0.33	1	0
slc23653_chr9	Redirect to UCSC	C9orf80	chromosome 9 open reading frame 80	0	0	1	1	0
slc2238_chr12	Redirect to UCSC	ATN1	atrophin 1	0	0	1	1	0
slc14793_chr16	Redirect to UCSC	GSPT1	G1 to S phase transition 1	0	0	1	1	0
slc1197_chr3	Redirect to UCSC	VHL	von Hippel-Lindau tumor suppressor	0	0	1	1	0
slc11516_chr19	Redirect to UCSC	KIR2DL4	killer cell immunoglobulin-like receptor, two domains, long cytoplasmic tail, 4	0	0	1	1	0
slc833_chr17	Redirect to UCSC	TMEM106A	transmembrane protein 106A	0	0	1	1	0
slc67757_chr1	Redirect to UCSC	SLC41A1	solute carrier family 41, member 1	0	0	1	1	0
slc58619_chr1	Redirect to UCSC	NOTCH2	Notch homolog 2 (Drosophila)	0	0	1	0.86	0.14
slc4798_chr4	Redirect to UCSC	UCHL1	ubiquitin carboxyl-terminal esterase L1 (ubiquitin thiolesterase)	0	0	1	1	0
slc45806_chr1	Redirect to UCSC	NBPF14	neuroblastoma breakpoint family, member 14	0	0	1	0.57	0.43
slc3486_chr22	Redirect to UCSC	YWHAH	tyrosine 3-monooxygenase/tryptophan 5-monooxygenase activation protein, eta polypeptide	0	0	1	1	0
slc29845_chr12	Redirect to UCSC	PHC1B	polyhomeotic homolog 1B (Drosophila)	0	0	1	1	0
slc39256_chr5	Redirect to UCSC	SLC2A3P1	solute carrier family 2 (facilitated glucose transporter), member 3 pseudogene 1	NULL	NULL	NULL	1	0
slc32412_chr1	Redirect to UCSC	-	-	NULL	NULL	NULL	1	0
slc23685_chr6	Redirect to UCSC	HLA-DRB1	major histocompatibility complex, class II, DR beta 1	0	1	0	1	0
slc20423_chr9	Redirect to UCSC	GOLM1	golgi membrane protein 1	0	0	1	1	0
slc618_chr10	Redirect to UCSC	C10orf18	chromosome 10 open reading frame 18	0	1	0	1	0
slc34975_chr7	Redirect to UCSC	MTPN	myotrophin	0.5	0	0.5	0.91	0.09
slc22051_chr19	Redirect to UCSC	KHSRP	KH-type splicing regulatory protein	NULL	NULL	NULL	0	1
slc15905_chr5	Redirect to UCSC	SMAD5	SMAD family member 5	0	0	1	1	0
slc15761_chr17	Redirect to UCSC	BIRC5	baculoviral IAP repeat-containing 5	0	0	1	1	0
slc15119_chr2	Redirect to UCSC	2016-03-07	membrane-associated ring finger (C3HC4) 7	0	0	1	1	0
slc11634_chr3	Redirect to UCSC	PPP4R2	protein phosphatase 4, regulatory subunit 2	0	1	0	1	0
slc16316_chr5	Redirect to UCSC	CTNNA1	catenin (cadherin-associated protein), alpha 1, 102kDa	0	0	1	1	0
slc15195_chr8	Redirect to UCSC	MYST3	MYST histone acetyltransferase (monocytic leukemia) 3	0	1	0	1	0
slc13500_chr19	Redirect to UCSC	KIR2DL4	killer cell immunoglobulin-like receptor, two domains, long cytoplasmic tail, 4	0	0	1	1	0
slc684_chr19	Redirect to UCSC	KIR2DL4	killer cell immunoglobulin-like receptor, two domains, long cytoplasmic tail, 4	0	1	0	0.95	0.05
slc38974_chr12	Redirect to UCSC	SFRS9	splicing factor, arginine/serine-rich 9	0	0	1	1	0
slc32959_chr17	Redirect to UCSC	SFRS2	splicing factor, arginine/serine-rich 2	0	0	1	0.88	0.12
slc28509_chr6	Redirect to UCSC	ELOVL5	ELOVL family member 5, elongation of long chain fatty acids (FEN1/Elo2, SUR4/Elo3-like, yeast)	0	0	1	1	0
slc27543_chr12	Redirect to UCSC	SLC38A2	solute carrier family 38, member 2	0	0	1	1	0
slc16557_chr20	Redirect to UCSC	EEF1A2	eukaryotic translation elongation factor 1 alpha 2	0	1	0	1	0
slc67651_chr1	Redirect to UCSC	NUCKS1	nuclear casein kinase and cyclin-dependent kinase substrate 1	0	0	1	1	0
slc54324_chr1	Redirect to UCSC	NBPF14	neuroblastoma breakpoint family, member 14	0	0	1	1	0
slc39615_chr5	Redirect to UCSC	UBTD2	ubiquitin domain containing 2	0	0	1	1	0
slc28611_chr11	Redirect to UCSC	RDX	radixin	0	0	1	0.44	0.56
slc16656_chr17	Redirect to UCSC	FOXK2	forkhead box K2	0	1	0	1	0
slc8389_chr12	Redirect to UCSC	SP1	Sp1 transcription factor	0	0	1	1	0
slc35332_chr6	Redirect to UCSC	TSPYL1	TSPY-like 1	0	0	1	1	0
slc3520_chr8	Redirect to UCSC	UBXN8	UBX domain protein 8	0	0	1	1	0
slc3461_chr6	Redirect to UCSC	HSPA1B	heat shock 70kDa protein 1B	0	1	0	1	0
slc1112_chr22	Redirect to UCSC	UBE2L3	ubiquitin-conjugating enzyme E2L 3	0	0	1	1	0
slc28625_chr17	Redirect to UCSC	TBC1D3C	TBC1 domain family, member 3C	0	0	1	1	0
slc44757_chr1	Redirect to UCSC	NBPF14	neuroblastoma breakpoint family, member 14	0.01	0	0.99	1	0
slc30029_chr1	Redirect to UCSC	TROVE2	TROVE domain family, member 2	0	0	1	0.43	0.57
slc28221_chr3	Redirect to UCSC	WDR82	WD repeat domain 82	0	0	1	1	0
slc25798_chr17	Redirect to UCSC	TBC1D3C	TBC1 domain family, member 3C	0	0	1	1	0
slc70684_chr1	Redirect to UCSC	ACBD3	acyl-Coenzyme A binding domain containing 3	0	0	1	1	0
slc48311_chr1	Redirect to UCSC	NBPF14	neuroblastoma breakpoint family, member 14	0	0	1	1	0
slc20032_chr12	Redirect to UCSC	NUDT4	nudix (nucleoside diphosphate linked moiety X)-type motif 4	0	0	1	1	0
slc11090_chr13	Redirect to UCSC	SLC7A1	solute carrier family 7 (cationic amino acid transporter, y+ system), member 1	0	0	1	1	0
slc7907_chrX	Redirect to UCSC	BEX4	brain expressed, X-linked 4	0	0	1	1	0
slc70253_chr1	Redirect to UCSC	LBR	lamin B receptor	0	0	1	1	0
slc5905_chr9	Redirect to UCSC	-	-	0	0	1	1	0
slc1951_chr19	Redirect to UCSC	KIR2DL4	killer cell immunoglobulin-like receptor, two domains, long cytoplasmic tail, 4	0	0	1	1	0
slc44927_chr2	Redirect to UCSC	SATB2	SATB homeobox 2	0	0	1	1	0
slc16602_chr12	Redirect to UCSC	-	-	0	0	1	1	0
slc7563_chr10	Redirect to UCSC	VPS26A	vacuolar protein sorting 26 homolog A (S. pombe)	0	0	1	1	0
slc7402_chr21	Redirect to UCSC	ZNF295	zinc finger protein 295	0	0	1	1	0
slc73945_chr1	Redirect to UCSC	AKT3	v-akt murine thymoma viral oncogene homolog 3 (protein kinase B, gamma)	NULL	NULL	NULL	0.33	0.67
slc73778_chr1	Redirect to UCSC	OPN3	opsin 3	0	0	1	0.18	0.82
slc1774_chr6	Redirect to UCSC	HSPA1B	heat shock 70kDa protein 1B	0	1	0	0.86	0.14
slc11268_chrX	Redirect to UCSC	-	-	0	0	1	1	0
slc9623_chr10	Redirect to UCSC	PPIF	peptidylprolyl isomerase F	0	0	1	1	0
slc8512_chr12	Redirect to UCSC	PCBP2	poly(rC) binding protein 2	0	0	1	1	0
slc32654_chr5	Redirect to UCSC	REEP5	receptor accessory protein 5	0	0	1	1	0
slc244_chr12	Redirect to UCSC	WNK1	WNK lysine deficient protein kinase 1	0	1	0	1	0
slc14196_chr11	Redirect to UCSC	ARCN1	archain 1	0	0	1	1	0
slc9654_chr3	Redirect to UCSC	PTPRG	protein tyrosine phosphatase, receptor type, G	NULL	NULL	NULL	0	1
slc9250_chr2	Redirect to UCSC	RMND5A	required for meiotic nuclear division 5 homolog A (S. cerevisiae)	0	0	1	1	0
slc26702_chr2	Redirect to UCSC	YWHAQ	tyrosine 3-monooxygenase/tryptophan 5-monooxygenase activation protein, theta polypeptide	0	0	1	1	0
slc22931_chr14	Redirect to UCSC	HSP90AA1	heat shock protein 90kDa alpha (cytosolic), class A member 1	0	0	1	1	0
slc20071_chr6	Redirect to UCSC	QKI	quaking homolog, KH domain RNA binding (mouse)	0	0	1	1	0
slc1020_chr12	Redirect to UCSC	ADIPOR2	adiponectin receptor 2	0	0	1	1	0
slc4445_chr21	Redirect to UCSC	HSPA13	heat shock protein 70kDa family, member 13	0	0	1	1	0
slc3068_chr22	Redirect to UCSC	TUG1	taurine upregulated 1 (non-protein coding)	0	0	1	1	0
slc17934_chr6	Redirect to UCSC	MAP3K7IP2	mitogen-activated protein kinase kinase kinase 7 interacting protein 2	0	1	0	1	0
slc13464_chrX	Redirect to UCSC	KLHL15	kelch-like 15 (Drosophila)	0	0	1	1	0
slc719_chrX	Redirect to UCSC	RAB9A	RAB9A, member RAS oncogene family	0	0	1	1	0
slc5039_chr20	Redirect to UCSC	C20orf4	chromosome 20 open reading frame 4	0	0	1	0.89	0.11
slc503_chr13	Redirect to UCSC	NUPL1	nucleoporin like 1	0	1	0	1	0
slc39285_chr5	Redirect to UCSC	PANK3	pantothenate kinase 3	0	0	1	1	0
slc35369_chr3	Redirect to UCSC	CNBP	CCHC-type zinc finger, nucleic acid binding protein	0	0	1	1	0
slc34347_chr10	Redirect to UCSC	MKI67	antigen identified by monoclonal antibody Ki-67	0	0	1	1	0
slc2723_chr10	Redirect to UCSC	BMI1	BMI1 polycomb ring finger oncogene	0	0	1	1	0
slc26611_chr10	Redirect to UCSC	SAR1A	SAR1 homolog A (S. cerevisiae)	0	0	1	1	0
slc239_chr12	Redirect to UCSC	WNK1	WNK lysine deficient protein kinase 1	0	1	0	1	0
slc15564_chr5	Redirect to UCSC	C5orf24	chromosome 5 open reading frame 24	0	0	1	0.83	0.17
slc14651_chr1	Redirect to UCSC	BXDC5	brix domain containing 5	0	0	1	1	0
slc11823_chr22	Redirect to UCSC	CSNK1E	casein kinase 1, epsilon	0	1	0	1	0
slc10150_chr13	Redirect to UCSC	ZDHHC20	zinc finger, DHHC-type containing 20	NULL	NULL	NULL	0.5	0.5
slc8096_chr9	Redirect to UCSC	C9orf169	chromosome 9 open reading frame 169	0	0	1	0.89	0.11
slc35240_chr5	Redirect to UCSC	C5orf15	chromosome 5 open reading frame 15	0	0	1	1	0
slc3429_chr14	Redirect to UCSC	MAPK1IP1L	mitogen-activated protein kinase 1 interacting protein 1-like	0	0	1	0.5	0.5
slc2543_chr16	Redirect to UCSC	C16orf75	chromosome 16 open reading frame 75	0	0	1	1	0
slc248_chr12	Redirect to UCSC	WNK1	WNK lysine deficient protein kinase 1	0	1	0	1	0
slc14151_chr19	Redirect to UCSC	KIR2DL4	killer cell immunoglobulin-like receptor, two domains, long cytoplasmic tail, 4	0	0	1	0.98	0.02
slc10284_chr4	Redirect to UCSC	SEC24B	SEC24 family, member B (S. cerevisiae)	0	1	0	1	0
slc7586_chr4	Redirect to UCSC	2016-09-11	septin 11	0	0	1	1	0
slc7458_chr20	Redirect to UCSC	RNF114	ring finger protein 114	0	0.12	0.88	0.99	0.01
slc5525_chr6	Redirect to UCSC	HMGA1	high mobility group AT-hook 1	0	0.08	0.92	1	0
slc51674_chr1	Redirect to UCSC	NBPF14	neuroblastoma breakpoint family, member 14	0	0	1	1	0
slc29771_chr19	Redirect to UCSC	HNRNPL	heterogeneous nuclear ribonucleoprotein L	0	1	0	1	0
slc16871_chr6	Redirect to UCSC	VTA1	Vps20-associated 1 homolog (S. cerevisiae)	0	0	1	1	0
slc15504_chr15	Redirect to UCSC	COPS2	COP9 constitutive photomorphogenic homolog subunit 2 (Arabidopsis)	0	0.9	0.1	1	0
slc15276_chr3	Redirect to UCSC	PPP4R2	protein phosphatase 4, regulatory subunit 2	0	0	1	1	0
slc7787_chr8	Redirect to UCSC	CPNE3	copine III	0	1	0	1	0
slc58617_chr1	Redirect to UCSC	NOTCH2	Notch homolog 2 (Drosophila)	0	0	1	0.83	0.17
slc3099_chr22	Redirect to UCSC	TUG1	taurine upregulated 1 (non-protein coding)	NULL	NULL	NULL	1	0
slc21754_chr10	Redirect to UCSC	PIP4K2A	phosphatidylinositol-5-phosphate 4-kinase, type II, alpha	0	0	1	1	0
slc2042_chr12	Redirect to UCSC	GAPDH	glyceraldehyde-3-phosphate dehydrogenase	0	1	0	1	0
slc15963_chr11	Redirect to UCSC	JAM3	junctional adhesion molecule 3	0.01	0	0.99	1	0
slc11073_chr13	Redirect to UCSC	SLC7A1	solute carrier family 7 (cationic amino acid transporter, y+ system), member 1	0.5	0	0.5	1	0
slc6509_chr17	Redirect to UCSC	TMEM106A	transmembrane protein 106A	0	0	1	1	0
slc33300_chr5	Redirect to UCSC	TICAM2	toll-like receptor adaptor molecule 2	0	0	1	0.38	0.62
slc2914_chr2	Redirect to UCSC	LYCAT	lysocardiolipin acyltransferase	0	0	1	1	0
slc22222_chr11	Redirect to UCSC	-	-	0	0	1	1	0
slc5129_chr8	Redirect to UCSC	NULL	NULL	NULL	NULL	NULL	1	0
slc4636_chr4	Redirect to UCSC	UBE2K	ubiquitin-conjugating enzyme E2K (UBC1 homolog, yeast)	0	0	1	1	0
slc4234_chr9	Redirect to UCSC	PSAT1	phosphoserine aminotransferase 1	0	0	1	1	0
slc251_chr20	Redirect to UCSC	PSMF1	proteasome (prosome, macropain) inhibitor subunit 1 (PI31)	0	0	1	0.64	0.36
slc19339_chr15	Redirect to UCSC	-	-	0	0	1	1	0
slc18139_chr11	Redirect to UCSC	EIF4G2	eukaryotic translation initiation factor 4 gamma, 2	0	1	0	0.99	0.01
slc8422_chr5	Redirect to UCSC	-	-	0	0	1	1	0
slc60150_chr1	Redirect to UCSC	-	-	0	1	0	0.94	0.06
slc30733_chr2	Redirect to UCSC	C2orf61	chromosome 2 open reading frame 61	0	0	1	0.97	0.03
slc25162_chr9	Redirect to UCSC	PSMB7	proteasome (prosome, macropain) subunit, beta type, 7	0	1	0	1	0
slc17889_chr19	Redirect to UCSC	ZNF460	zinc finger protein 460	0	1	0	0.89	0.11
slc12111_chr15	Redirect to UCSC	-	-	0	0	1	0.93	0.07
slc7015_chr5	Redirect to UCSC	MAP1B	microtubule-associated protein 1B	0	0	1	1	0
slc36844_chr3	Redirect to UCSC	COPB2	coatomer protein complex, subunit beta 2 (beta prime)	0	0	1	1	0
slc34356_chr10	Redirect to UCSC	MKI67	antigen identified by monoclonal antibody Ki-67	0	0	1	1	0
slc2961_chr15	Redirect to UCSC	WASH3P	WAS protein family homolog 3 pseudogene	0	0	1	1	0
slc16585_chr5	Redirect to UCSC	PAIP2	poly(A) binding protein interacting protein 2	0	0	1	1	0
slc14109_chr5	Redirect to UCSC	CSNK1G3	casein kinase 1, gamma 3	0	0	1	1	0
slc70250_chr1	Redirect to UCSC	LBR	lamin B receptor	0	0	1	1	0
slc40196_chr1	Redirect to UCSC	RPL22	ribosomal protein L22	0	0	1	1	0
slc3777_chr11	Redirect to UCSC	QSER1	glutamine and serine rich 1	0.16	0.84	0	1	0
slc19147_chr14	Redirect to UCSC	PNMA1	paraneoplastic antigen MA1	0	0	1	1	0
slc18622_chr17	Redirect to UCSC	KRTAP2-2	keratin associated protein 2-2	0	0	1	1	0
slc17987_chr20	Redirect to UCSC	EEF1A2	eukaryotic translation elongation factor 1 alpha 2	0	0	1	1	0
slc10485_chrX	Redirect to UCSC	FHL1	four and a half LIM domains 1	0	0	1	1	0
slc8102_chr13	Redirect to UCSC	RPL21	ribosomal protein L21	0	0	1	1	0
slc6379_chr14	Redirect to UCSC	SLC39A9	solute carrier family 39 (zinc transporter), member 9	NULL	NULL	NULL	0.5	0.5
slc6056_chr6	Redirect to UCSC	BRPF3	bromodomain and PHD finger containing, 3	0	0	1	1	0
slc57562_chr1	Redirect to UCSC	NBPF14	neuroblastoma breakpoint family, member 14	0	0	1	1	0
slc48945_chr2	Redirect to UCSC	NCL	nucleolin	0	0	1	1	0
slc22357_chr4	Redirect to UCSC	G3BP2	GTPase activating protein (SH3 domain) binding protein 2	0	0	1	1	0
slc19659_chr5	Redirect to UCSC	CNOT8	CCR4-NOT transcription complex, subunit 8	0	0	1	1	0
slc19139_chr5	Redirect to UCSC	MFAP3	microfibrillar-associated protein 3	0	0	1	1	0
slc12528_chr6	Redirect to UCSC	LIN28B	lin-28 homolog B (C. elegans)	0	0	1	1	0
slc7588_chr4	Redirect to UCSC	2016-09-11	septin 11	0	0	1	1	0
slc33386_chr2	Redirect to UCSC	TEX261	testis expressed 261	0	0	1	1	0
slc28642_chr19	Redirect to UCSC	-	-	0	0	1	1	0
slc20529_chr9	Redirect to UCSC	GOLM1	golgi membrane protein 1	0	0	1	0.92	0.08
slc10803_chr1	Redirect to UCSC	-	-	0	0	1	1	0
slc34765_chr2	Redirect to UCSC	TGOLN2	trans-golgi network protein 2	0	0	1	0.8	0.2
slc33804_chr3	Redirect to UCSC	LRRC58	leucine rich repeat containing 58	0	0	1	1	0
slc3167_chr15	Redirect to UCSC	WASH3P	WAS protein family homolog 3 pseudogene	0	0	1	1	0
slc2372_chr3	Redirect to UCSC	EAF1	ELL associated factor 1	0	0	1	1	0
slc19549_chr5	Redirect to UCSC	LARP1	La ribonucleoprotein domain family, member 1	0	0	1	1	0
slc11339_chr9	Redirect to UCSC	C9orf169	chromosome 9 open reading frame 169	0	0	1	1	0
slc54331_chr1	Redirect to UCSC	NBPF14	neuroblastoma breakpoint family, member 14	0	1	0	1	0
slc4325_chr8	Redirect to UCSC	GOLGA7	golgi autoantigen, golgin subfamily a, 7	0	0	1	1	0
slc38123_chr5	Redirect to UCSC	DCTN4	dynactin 4 (p62)	0	0	1	1	0
slc33487_chr17	Redirect to UCSC	EIF4A3	eukaryotic translation initiation factor 4A, isoform 3	0	0	1	1	0
slc28994_chr7	Redirect to UCSC	ATP5J2	ATP synthase, H+ transporting, mitochondrial F0 complex, subunit F2	0	0	1	0.92	0.08
slc28544_chr10	Redirect to UCSC	OAT	ornithine aminotransferase (gyrate atrophy)	0	0	1	1	0
slc2216_chr12	Redirect to UCSC	ATN1	atrophin 1	0.07	0.93	0	1	0
slc18426_chr14	Redirect to UCSC	ZFP36L1	zinc finger protein 36, C3H type-like 1	0	0	1	0.75	0.25
slc18323_chr13	Redirect to UCSC	STK24	serine/threonine kinase 24 (STE20 homolog, yeast)	0	0	1	1	0
slc17970_chr20	Redirect to UCSC	EEF1A2	eukaryotic translation elongation factor 1 alpha 2	0	1	0	1	0
slc15460_chr9	Redirect to UCSC	-	-	0	0	1	1	0
slc178_chrM	Redirect to UCSC	NULL	NULL	1	0	0	NULL	NULL
slc57638_chr1	Redirect to UCSC	CSDE1	cold shock domain containing E1, RNA-binding	0	1	0	1	0
slc19659_chr6	Redirect to UCSC	MRPL18	mitochondrial ribosomal protein L18	0	0	1	1	0
slc16047_chr15	Redirect to UCSC	-	-	0	0	1	1	0
slc8194_chr16	Redirect to UCSC	GINS3	GINS complex subunit 3 (Psf3 homolog)	0	0	1	1	0
slc7464_chr20	Redirect to UCSC	RNF114	ring finger protein 114	0	0	1	1	0
slc459_chr12	Redirect to UCSC	ERC1	ELKS/RAB6-interacting/CAST family member 1	NULL	NULL	NULL	0	1
slc35555_chr5	Redirect to UCSC	CDKN2AIPNL	CDKN2A interacting protein N-terminal like	0	0	1	1	0
slc3270_chr4	Redirect to UCSC	RBPJ	recombination signal binding protein for immunoglobulin kappa J region	0	0	1	1	0
slc2913_chr20	Redirect to UCSC	NAT5	N-acetyltransferase 5 (GCN5-related, putative)	0	0	1	1	0
slc28694_chr1	Redirect to UCSC	-	-	0	0	1	0.86	0.14
slc2636_chr17	Redirect to UCSC	TMEM106A	transmembrane protein 106A	0	0	1	1	0
slc1847_chr15	Redirect to UCSC	-	-	0	0	1	0.89	0.11
slc13619_chr13	Redirect to UCSC	TSC22D1	TSC22 domain family, member 1	0	0	1	0.98	0.02
slc13465_chrX	Redirect to UCSC	KLHL15	kelch-like 15 (Drosophila)	0	0	1	1	0
slc1075_chr4	Redirect to UCSC	ADD1	adducin 1 (alpha)	0	0	1	1	0
slc1053_chr16	Redirect to UCSC	TBC1D24	TBC1 domain family, member 24	NULL	NULL	NULL	0.5	0.5
slc10464_chr15	Redirect to UCSC	NGRN	neugrin, neurite outgrowth associated	0	0	1	1	0
slc70401_chr1	Redirect to UCSC	ENAH	enabled homolog (Drosophila)	0	0	1	1	0
slc28545_chr10	Redirect to UCSC	OAT	ornithine aminotransferase (gyrate atrophy)	0	0	1	1	0
slc16359_chr20	Redirect to UCSC	EEF1A2	eukaryotic translation elongation factor 1 alpha 2	0	0	1	1	0
slc22110_chrX	Redirect to UCSC	HS6ST2	heparan sulfate 6-O-sulfotransferase 2	0	0	1	0.89	0.11
slc16172_chr5	Redirect to UCSC	JMJD1B	jumonji domain containing 1B	0	1	0	1	0
slc16083_chr15	Redirect to UCSC	-	-	0	0	1	1	0
slc14625_chr10	Redirect to UCSC	INA	internexin neuronal intermediate filament protein, alpha	0	0	1	1	0
slc14469_chr11	Redirect to UCSC	RNF26	ring finger protein 26	0	0	1	1	0
slc13787_chr16	Redirect to UCSC	CREBBP	CREB binding protein	0	0	1	1	0
slc10312_chr17	Redirect to UCSC	UBE2Z	ubiquitin-conjugating enzyme E2Z	0	0	1	1	0
slc10100_chrX	Redirect to UCSC	PHF6	PHD finger protein 6	0	0	1	1	0
slc7067_chr2	Redirect to UCSC	PCBP1	poly(rC) binding protein 1	0	0.55	0.45	1	0
slc6240_chr1	Redirect to UCSC	RBBP4	retinoblastoma binding protein 4	0	0	1	0.93	0.07
slc39739_chr5	Redirect to UCSC	STC2	stanniocalcin 2	0	0	1	1	0
slc3825_chr8	Redirect to UCSC	ZNF703	zinc finger protein 703	0	1	0	0.99	0.01
slc31398_chr17	Redirect to UCSC	HELZ	helicase with zinc finger	0	1	0	1	0
slc30885_chr4	Redirect to UCSC	HMGB2	high-mobility group box 2	0	0	1	1	0
slc28528_chr17	Redirect to UCSC	PPP1R9B	protein phosphatase 1, regulatory (inhibitor) subunit 9B	0	0	1	1	0
slc27683_chr4	Redirect to UCSC	PGRMC2	progesterone receptor membrane component 2	0	0.11	0.89	1	0
slc2728_chr14	Redirect to UCSC	TXNDC1	thioredoxin domain containing 1	0	0	1	1	0
slc25968_chr17	Redirect to UCSC	TBC1D3C	TBC1 domain family, member 3C	0	0	1	1	0
slc22983_chr16	Redirect to UCSC	SLC7A5	solute carrier family 7 (cationic amino acid transporter, y+ system), member 5	0	0	1	1	0
slc17688_chr17	Redirect to UCSC	KRTAP2-2	keratin associated protein 2-2	0	1	0	0.83	0.17
slc10049_chr15	Redirect to UCSC	ABHD2	abhydrolase domain containing 2	0	0	1	1	0
slc38064_chr5	Redirect to UCSC	RBM22	RNA binding motif protein 22	0	0	1	1	0
slc31181_chr17	Redirect to UCSC	GNA13	guanine nucleotide binding protein (G protein), alpha 13	0	0	1	1	0
slc30583_chr5	Redirect to UCSC	LYSMD3	LysM, putative peptidoglycan-binding, domain containing 3	0	0.88	0.12	1	0
slc28674_chr19	Redirect to UCSC	-	-	0	1	0	1	0
slc23246_chr11	Redirect to UCSC	-	-	0	1	0	1	0
slc18926_chr16	Redirect to UCSC	NUDT21	nudix (nucleoside diphosphate linked moiety X)-type motif 21	0	0	1	1	0
slc1378_chr11	Redirect to UCSC	IPO7	importin 7	0	1	0	1	0
slc1374_chr16	Redirect to UCSC	ZNF213	zinc finger protein 213	0	0.09	0.91	0.85	0.15
slc13301_chr17	Redirect to UCSC	KPNA2	karyopherin alpha 2 (RAG cohort 1, importin alpha 1)	0	0	1	0.5	0.5
slc10639_chr20	Redirect to UCSC	SNRPB	small nuclear ribonucleoprotein polypeptides B and B1	0	0.03	0.97	0.94	0.06
slc20_chr20	Redirect to UCSC	ZCCHC3	zinc finger, CCHC domain containing 3	0	0	1	1	0
slc959_chr5	Redirect to UCSC	SERF1B	small EDRK-rich factor 1B (centromeric)	0	0	1	1	0
slc35942_chr5	Redirect to UCSC	HNRNPA0	heterogeneous nuclear ribonucleoprotein A0	0	0	1	1	0
slc3082_chr19	Redirect to UCSC	KIR2DL4	killer cell immunoglobulin-like receptor, two domains, long cytoplasmic tail, 4	0	0	1	0.95	0.05
slc15252_chr3	Redirect to UCSC	PPP4R2	protein phosphatase 4, regulatory subunit 2	0	0	1	1	0
slc12345_chr10	Redirect to UCSC	LCOR	ligand dependent nuclear receptor corepressor	NULL	NULL	NULL	0.5	0.5
slc8476_chr22	Redirect to UCSC	MAPK1	mitogen-activated protein kinase 1	0	0	1	0.83	0.17
slc7018_chr5	Redirect to UCSC	MAP1B	microtubule-associated protein 1B	0	0	1	0.85	0.15
slc59800_chr1	Redirect to UCSC	-	-	0	1	0	1	0
slc56972_chr1	Redirect to UCSC	NBPF14	neuroblastoma breakpoint family, member 14	0	0	1	1	0
slc4065_chr11	Redirect to UCSC	HIPK3	homeodomain interacting protein kinase 3	0	1	0	1	0
slc386_chr2	Redirect to UCSC	ID2	inhibitor of DNA binding 2, dominant negative helix-loop-helix protein	0	0	1	1	0
slc3830_chr8	Redirect to UCSC	ZNF703	zinc finger protein 703	0	0	1	1	0
slc3569_chr19	Redirect to UCSC	KIR2DL4	killer cell immunoglobulin-like receptor, two domains, long cytoplasmic tail, 4	NULL	NULL	NULL	0	1
slc246_chr12	Redirect to UCSC	WNK1	WNK lysine deficient protein kinase 1	0	1	0	1	0
slc16866_chr12	Redirect to UCSC	NUDT4	nudix (nucleoside diphosphate linked moiety X)-type motif 4	0	0	1	1	0
slc11171_chr12	Redirect to UCSC	HMGA2	high mobility group AT-hook 2	0	0	1	1	0
slc9854_chr14	Redirect to UCSC	PAPOLA	poly(A) polymerase alpha	0	1	0	0.97	0.03
slc8884_chr22	Redirect to UCSC	DDT	D-dopachrome tautomerase	0	0	1	0.88	0.12
slc8401_chr5	Redirect to UCSC	-	-	0	0	1	1	0
slc67094_chr1	Redirect to UCSC	ADIPOR1	adiponectin receptor 1	0	1	0	0.96	0.04
slc36267_chr1	Redirect to UCSC	-	-	0	0	1	1	0
slc35410_chr1	Redirect to UCSC	-	-	0	0	1	0.97	0.03
slc27869_chr7	Redirect to UCSC	CDK6	cyclin-dependent kinase 6	0	0	1	1	0
slc21324_chr1	Redirect to UCSC	NBPF15	neuroblastoma breakpoint family, member 15	NULL	NULL	NULL	1	0
slc21160_chr1	Redirect to UCSC	NBPF15	neuroblastoma breakpoint family, member 15	NULL	NULL	NULL	0	1
slc13670_chr3	Redirect to UCSC	PPP4R2	protein phosphatase 4, regulatory subunit 2	0	0	1	1	0
slc10390_chr1	Redirect to UCSC	-	-	0	0	1	1	0
slc9737_chr6	Redirect to UCSC	SMAP1	small ArfGAP 1	0	0	1	1	0
slc39736_chr5	Redirect to UCSC	STC2	stanniocalcin 2	0	0	1	1	0
slc35704_chr5	Redirect to UCSC	PITX1	paired-like homeodomain 1	0	1	0	1	0
slc33867_chr3	Redirect to UCSC	FSTL1	follistatin-like 1	0	0	1	1	0
slc30510_chr17	Redirect to UCSC	TBC1D3C	TBC1 domain family, member 3C	0	1	0	1	0
slc28681_chr17	Redirect to UCSC	TBC1D3C	TBC1 domain family, member 3C	0	0	1	1	0
slc27721_chr10	Redirect to UCSC	OAT	ornithine aminotransferase (gyrate atrophy)	0	0	1	1	0
slc14797_chrX	Redirect to UCSC	FUNDC1	FUN14 domain containing 1	0	0	1	1	0
slc13913_chr3	Redirect to UCSC	PPP4R2	protein phosphatase 4, regulatory subunit 2	0.14	0.37	0.49	1	0
slc12242_chr10	Redirect to UCSC	LCOR	ligand dependent nuclear receptor corepressor	0	1	0	1	0
slc11002_chr18	Redirect to UCSC	MYO5B	myosin VB	0	1	0	1	0
slc53625_chr1	Redirect to UCSC	NBPF14	neuroblastoma breakpoint family, member 14	0	0	1	0.88	0.12
slc37536_chr1	Redirect to UCSC	GGPS1	geranylgeranyl diphosphate synthase 1	0	0	1	1	0
slc3085_chr22	Redirect to UCSC	TUG1	taurine upregulated 1 (non-protein coding)	NULL	NULL	NULL	1	0
slc23053_chr11	Redirect to UCSC	-	-	NULL	NULL	NULL	1	0
slc20428_chr7	Redirect to UCSC	DAGLB	diacylglycerol lipase, beta	0	0	1	0.88	0.12
slc1095_chr22	Redirect to UCSC	UBE2L3	ubiquitin-conjugating enzyme E2L 3	0	0	1	0.96	0.04
slc9375_chr5	Redirect to UCSC	VCAN	versican	0	1	0	1	0
slc31672_chr3	Redirect to UCSC	CGGBP1	CGG triplet repeat binding protein 1	0	0	1	1	0
slc27842_chr17	Redirect to UCSC	TBC1D3C	TBC1 domain family, member 3C	0	0.51	0.49	1	0
slc23037_chr17	Redirect to UCSC	KRTAP2-2	keratin associated protein 2-2	0	1	0	0.7	0.3
slc2149_chr16	Redirect to UCSC	C16orf72	chromosome 16 open reading frame 72	NULL	NULL	NULL	0.25	0.75
slc70371_chr1	Redirect to UCSC	ENAH	enabled homolog (Drosophila)	0	0	1	1	0
slc57566_chr1	Redirect to UCSC	NBPF14	neuroblastoma breakpoint family, member 14	0	0	1	1	0
slc4638_chr4	Redirect to UCSC	UBE2K	ubiquitin-conjugating enzyme E2K (UBC1 homolog, yeast)	0	0	1	1	0
slc3521_chr3	Redirect to UCSC	UBE2E1	ubiquitin-conjugating enzyme E2E 1 (UBC4/5 homolog, yeast)	0	0	1	1	0
slc3520_chr3	Redirect to UCSC	UBE2E1	ubiquitin-conjugating enzyme E2E 1 (UBC4/5 homolog, yeast)	0	0.09	0.91	1	0
slc28677_chr17	Redirect to UCSC	TBC1D3C	TBC1 domain family, member 3C	0	0	1	1	0
slc24976_chr17	Redirect to UCSC	TBC1D3C	TBC1 domain family, member 3C	0	0	1	0.33	0.67
slc11156_chr12	Redirect to UCSC	HMGA2	high mobility group AT-hook 2	0	0	1	1	0
slc8045_chr19	Redirect to UCSC	KIR2DL4	killer cell immunoglobulin-like receptor, two domains, long cytoplasmic tail, 4	0	0	1	1	0
slc6398_chr2	Redirect to UCSC	SLC1A4	solute carrier family 1 (glutamate/neutral amino acid transporter), member 4	0	0	1	1	0
slc612_chr16	Redirect to UCSC	HN1L	hematological and neurological expressed 1-like	0	0	1	1	0
slc3826_chr6	Redirect to UCSC	HSPA1B	heat shock 70kDa protein 1B	0	0	1	1	0
slc3598_chr12	Redirect to UCSC	ATF7IP	activating transcription factor 7 interacting protein	0	1	0	0.99	0.01
slc33985_chr2	Redirect to UCSC	NULL	NULL	NULL	NULL	NULL	1	0
slc23000_chr16	Redirect to UCSC	SLC7A5	solute carrier family 7 (cationic amino acid transporter, y+ system), member 5	0	0	1	1	0
slc6103_chr20	Redirect to UCSC	MYBL2	v-myb myeloblastosis viral oncogene homolog (avian)-like 2	0	1	0	1	0
slc4904_chr12	Redirect to UCSC	MED21	mediator complex subunit 21	0	0	1	1	0
slc3790_chr1	Redirect to UCSC	-	-	0	0	1	1	0
slc20698_chr15	Redirect to UCSC	-	-	0	1	0	1	0
slc10058_chr17	Redirect to UCSC	KPNA2	karyopherin alpha 2 (RAG cohort 1, importin alpha 1)	0	0	1	1	0
slc6054_chr6	Redirect to UCSC	BRPF3	bromodomain and PHD finger containing, 3	0	0	1	1	0
slc385_chr5	Redirect to UCSC	SERF1B	small EDRK-rich factor 1B (centromeric)	0	1	0	1	0
slc34437_chr10	Redirect to UCSC	MKI67	antigen identified by monoclonal antibody Ki-67	0	1	0	1	0
slc3224_chr19	Redirect to UCSC	KIR2DL4	killer cell immunoglobulin-like receptor, two domains, long cytoplasmic tail, 4	0	0	1	1	0
slc2628_chr17	Redirect to UCSC	TMEM106A	transmembrane protein 106A	0	0	1	1	0
slc14194_chr17	Redirect to UCSC	BPTF	bromodomain PHD finger transcription factor	0.2	0.8	0	1	0
slc11545_chr14	Redirect to UCSC	EIF5	eukaryotic translation initiation factor 5	0	0.08	0.92	1	0
slc33827_chr1	Redirect to UCSC	RRP15	ribosomal RNA processing 15 homolog (S. cerevisiae)	0	0	1	1	0
slc31198_chr1	Redirect to UCSC	-	-	0	1	0	0.25	0.75
slc28907_chr7	Redirect to UCSC	PDAP1	PDGFA associated protein 1	0	0	1	1	0
slc23354_chr11	Redirect to UCSC	CDCA5	cell division cycle associated 5	0	0	1	1	0
slc23291_chr6	Redirect to UCSC	HLA-DRB1	major histocompatibility complex, class II, DR beta 1	1	0	0	0.75	0.25
slc19479_chr7	Redirect to UCSC	DNAJB6	DnaJ (Hsp40) homolog, subfamily B, member 6	0	0	1	1	0
slc16840_chr7	Redirect to UCSC	LUC7L2	LUC7-like 2 (S. cerevisiae)	NULL	NULL	NULL	0.06	0.94
slc10257_chr4	Redirect to UCSC	-	-	0	0	1	1	0
slc9878_chr17	Redirect to UCSC	KPNB1	karyopherin (importin) beta 1	0	0	1	1	0
slc67382_chr1	Redirect to UCSC	RBBP5	retinoblastoma binding protein 5	0	0	1	1	0
slc59605_chr1	Redirect to UCSC	-	-	0	0	1	1	0
slc38947_chr6	Redirect to UCSC	C6orf35	chromosome 6 open reading frame 35	NULL	NULL	NULL	0	1
slc38450_chr12	Redirect to UCSC	WSB2	WD repeat and SOCS box-containing 2	0	0	1	1	0
slc3761_chr11	Redirect to UCSC	QSER1	glutamine and serine rich 1	0	1	0	0.76	0.24
slc25904_chr3	Redirect to UCSC	SEC22C	SEC22 vesicle trafficking protein homolog C (S. cerevisiae)	0	0	1	1	0
slc22768_chr6	Redirect to UCSC	HLA-DRB1	major histocompatibility complex, class II, DR beta 1	0	1	0	0.99	0.01
slc18423_chr12	Redirect to UCSC	NUDT4	nudix (nucleoside diphosphate linked moiety X)-type motif 4	0	0	1	1	0
slc7477_chr20	Redirect to UCSC	RNF114	ring finger protein 114	0	0	1	1	0
slc5855_chr19	Redirect to UCSC	KIR2DL4	killer cell immunoglobulin-like receptor, two domains, long cytoplasmic tail, 4	NULL	NULL	NULL	0	1
slc54368_chr1	Redirect to UCSC	NBPF14	neuroblastoma breakpoint family, member 14	0	1	0	0.67	0.33
slc38210_chr12	Redirect to UCSC	C12orf49	chromosome 12 open reading frame 49	0	0	1	1	0
slc35285_chr5	Redirect to UCSC	VDAC1	voltage-dependent anion channel 1	0	0	1	1	0
slc34426_chr10	Redirect to UCSC	MKI67	antigen identified by monoclonal antibody Ki-67	0	1	0	1	0
slc30117_chr1	Redirect to UCSC	TROVE2	TROVE domain family, member 2	0	0.64	0.36	1	0
slc21589_chr5	Redirect to UCSC	C5orf25	chromosome 5 open reading frame 25	0.07	0.93	0	1	0
slc12825_chr22	Redirect to UCSC	NHP2L1	NHP2 non-histone chromosome protein 2-like 1 (S. cerevisiae)	0	0	1	1	0
slc11858_chr12	Redirect to UCSC	MDM2	Mdm2 p53 binding protein homolog (mouse)	NULL	NULL	NULL	0.33	0.67
slc9678_chr7	Redirect to UCSC	-	-	0	0	1	1	0
slc9137_chr18	Redirect to UCSC	ZNF24	zinc finger protein 24	0	0	1	1	0
slc71391_chr1	Redirect to UCSC	-	-	0	0	1	1	0
slc40251_chr1	Redirect to UCSC	ICMT	isoprenylcysteine carboxyl methyltransferase	0	0	1	1	0
slc34473_chr3	Redirect to UCSC	PTPLB	protein tyrosine phosphatase-like (proline instead of catalytic arginine), member b	0	0	1	1	0
slc3391_chr16	Redirect to UCSC	PDXDC1	pyridoxal-dependent decarboxylase domain containing 1	0	0	1	0.79	0.21
slc33478_chr19	Redirect to UCSC	AKT1S1	AKT1 substrate 1 (proline-rich)	0	0	1	0.95	0.05
slc32788_chr19	Redirect to UCSC	SLC1A5	solute carrier family 1 (neutral amino acid transporter), member 5	0	1	0	0.99	0.01
slc27538_chr2	Redirect to UCSC	PUM2	pumilio homolog 2 (Drosophila)	0	1	0	1	0
slc19581_chr4	Redirect to UCSC	RELL1	RELT-like 1	0	0	1	0.4	0.6
slc16175_chr5	Redirect to UCSC	JMJD1B	jumonji domain containing 1B	0	0.12	0.88	1	0
slc1040_chr6	Redirect to UCSC	HSPA1B	heat shock 70kDa protein 1B	0	0	1	1	0
slc6851_chr19	Redirect to UCSC	KIR2DL4	killer cell immunoglobulin-like receptor, two domains, long cytoplasmic tail, 4	0	0	1	0.86	0.14
slc4627_chr4	Redirect to UCSC	UBE2K	ubiquitin-conjugating enzyme E2K (UBC1 homolog, yeast)	0	0	1	1	0
slc3742_chr22	Redirect to UCSC	HMG2L1	high-mobility group protein 2-like 1	0	0.25	0.75	1	0
slc33264_chr1	Redirect to UCSC	-	-	0	1	0	1	0
slc26983_chr11	Redirect to UCSC	NULL	NULL	NULL	NULL	NULL	1	0
slc22759_chr7	Redirect to UCSC	GGCT	gamma-glutamyl cyclotransferase	0	0.86	0.14	1	0
slc22710_chr3	Redirect to UCSC	VGLL4	vestigial like 4 (Drosophila)	0	0	1	1	0
slc15770_chr17	Redirect to UCSC	BIRC5	baculoviral IAP repeat-containing 5	0	0	1	1	0
slc13473_chr19	Redirect to UCSC	KIR2DL4	killer cell immunoglobulin-like receptor, two domains, long cytoplasmic tail, 4	0	1	0	1	0
slc12468_chr7	Redirect to UCSC	PRKAR2B	protein kinase, cAMP-dependent, regulatory, type II, beta	0	0	1	1	0
slc12260_chr10	Redirect to UCSC	LCOR	ligand dependent nuclear receptor corepressor	0	0	1	0.75	0.25
slc11446_chr12	Redirect to UCSC	NULL	NULL	0	0	1	1	0
slc67223_chr1	Redirect to UCSC	PPP1R15B	protein phosphatase 1, regulatory (inhibitor) subunit 15B	0	0	1	1	0
slc8420_chr5	Redirect to UCSC	-	-	0	0	1	1	0
slc7165_chr20	Redirect to UCSC	CSE1L	CSE1 chromosome segregation 1-like (yeast)	0	1	0	0.73	0.27
slc500_chr12	Redirect to UCSC	ERC1	ELKS/RAB6-interacting/CAST family member 1	NULL	NULL	NULL	0	1
slc4648_chr1	Redirect to UCSC	-	-	0	1	0	0.96	0.04
slc4505_chr6	Redirect to UCSC	HSPA1B	heat shock 70kDa protein 1B	0	0	1	1	0
slc3915_chr8	Redirect to UCSC	PROSC	proline synthetase co-transcribed homolog (bacterial)	0	0	1	1	0
slc35943_chr1	Redirect to UCSC	-	-	0	0	1	1	0
slc22980_chr1	Redirect to UCSC	UBAP2L	ubiquitin associated protein 2-like	0	1	0	0.96	0.04
slc19632_chr14	Redirect to UCSC	TMED10	transmembrane emp24-like trafficking protein 10 (yeast)	0	0	1	1	0
slc19489_chr12	Redirect to UCSC	NUDT4	nudix (nucleoside diphosphate linked moiety X)-type motif 4	0	0	1	1	0
slc18145_chr20	Redirect to UCSC	EEF1A2	eukaryotic translation elongation factor 1 alpha 2	0	0	1	1	0
slc1735_chr2	Redirect to UCSC	RAB10	RAB10, member RAS oncogene family	0	0	1	1	0
slc15727_chrX	Redirect to UCSC	JARID1C	jumonji, AT rich interactive domain 1C	NULL	NULL	NULL	0	1
slc45109_chr1	Redirect to UCSC	AK2	adenylate kinase 2	NULL	NULL	NULL	0	1
slc8443_chr12	Redirect to UCSC	PCBP2	poly(rC) binding protein 2	0	1	0	0.91	0.09
slc49808_chr1	Redirect to UCSC	NBPF14	neuroblastoma breakpoint family, member 14	0	0	1	1	0
slc3994_chr16	Redirect to UCSC	-	-	0	0	1	1	0
slc29979_chr11	Redirect to UCSC	DPAGT1	dolichyl-phosphate (UDP-N-acetylglucosamine) N-acetylglucosaminephosphotransferase 1 (GlcNAc-1-P transferase)	0	0	1	1	0
slc23888_chr2	Redirect to UCSC	CAB39	calcium binding protein 39	0	0	1	1	0
slc2300_chr19	Redirect to UCSC	KIR2DL4	killer cell immunoglobulin-like receptor, two domains, long cytoplasmic tail, 4	0	0	1	0.63	0.37
slc19980_chrX	Redirect to UCSC	PSMD10	proteasome (prosome, macropain) 26S subunit, non-ATPase, 10	0	0	1	1	0
slc19662_chr4	Redirect to UCSC	RFC1	replication factor C (activator 1) 1, 145kDa	0	1	0	1	0
slc19382_chr15	Redirect to UCSC	ANP32A	acidic (leucine-rich) nuclear phosphoprotein 32 family, member A	NULL	NULL	NULL	1	0
slc17899_chr19	Redirect to UCSC	ZNF460	zinc finger protein 460	0	0	1	0.82	0.18
slc8104_chr13	Redirect to UCSC	RPL21	ribosomal protein L21	0	0	1	1	0
slc6438_chr9	Redirect to UCSC	C9orf169	chromosome 9 open reading frame 169	0	1	0	1	0
slc6041_chr8	Redirect to UCSC	YTHDF3	YTH domain family, member 3	0	0	1	1	0
slc585_chr17	Redirect to UCSC	TMEM106A	transmembrane protein 106A	0	1	0	1	0
slc53623_chr1	Redirect to UCSC	NBPF14	neuroblastoma breakpoint family, member 14	0	0	1	0.9	0.1
slc34572_chr19	Redirect to UCSC	ZNF468	zinc finger protein 468	0	1	0	1	0
slc34457_chr6	Redirect to UCSC	WASF1	WAS protein family, member 1	0	1	0	0.92	0.08
slc34440_chr12	Redirect to UCSC	NDUFA12	NADH dehydrogenase (ubiquinone) 1 alpha subcomplex, 12	0	0	1	1	0
slc33288_chr5	Redirect to UCSC	TICAM2	toll-like receptor adaptor molecule 2	0	0	1	0.27	0.73
slc2530_chr5	Redirect to UCSC	SERF1B	small EDRK-rich factor 1B (centromeric)	NULL	NULL	NULL	0.2	0.8
slc23422_chr6	Redirect to UCSC	HLA-DRB1	major histocompatibility complex, class II, DR beta 1	0	0.59	0.41	1	0
slc13491_chr19	Redirect to UCSC	KIR2DL4	killer cell immunoglobulin-like receptor, two domains, long cytoplasmic tail, 4	0	1	0	1	0
slc9643_chr7	Redirect to UCSC	-	-	0.81	0.18	0.01	1	0
slc9199_chr14	Redirect to UCSC	CALM1	calmodulin 1 (phosphorylase kinase, delta)	0	0.03	0.97	1	0
slc7101_chr13	Redirect to UCSC	RPL21	ribosomal protein L21	NULL	NULL	NULL	1	0
slc63304_chr1	Redirect to UCSC	CREG1	cellular repressor of E1A-stimulated genes 1	0	0	1	1	0
slc31400_chr10	Redirect to UCSC	OAT	ornithine aminotransferase (gyrate atrophy)	0.05	0.24	0.71	0.9	0.1
slc2633_chrX	Redirect to UCSC	ATP6AP2	ATPase, H+ transporting, lysosomal accessory protein 2	0	0	1	1	0
slc2621_chr2	Redirect to UCSC	PPP1CB	protein phosphatase 1, catalytic subunit, beta isoform	0	0	1	0.9	0.1
slc24636_chr6	Redirect to UCSC	HLA-DRB1	major histocompatibility complex, class II, DR beta 1	0	0	1	1	0
slc1747_chrX	Redirect to UCSC	ZFX	zinc finger protein, X-linked	0	0	1	1	0
slc9398_chr12	Redirect to UCSC	PA2G4	proliferation-associated 2G4, 38kDa	0	0	1	1	0
slc73953_chr1	Redirect to UCSC	AKT3	v-akt murine thymoma viral oncogene homolog 3 (protein kinase B, gamma)	NULL	NULL	NULL	0.33	0.67
slc7102_chr19	Redirect to UCSC	KIR2DL4	killer cell immunoglobulin-like receptor, two domains, long cytoplasmic tail, 4	0	0	1	1	0
slc6063_chr16	Redirect to UCSC	SETD1A	SET domain containing 1A	0	1	0	0.95	0.05
slc57287_chr1	Redirect to UCSC	NBPF14	neuroblastoma breakpoint family, member 14	0	0	1	1	0
slc4841_chr22	Redirect to UCSC	SMCR7L	Smith-Magenis syndrome chromosome region, candidate 7-like	0	0	1	1	0
slc4240_chr9	Redirect to UCSC	PSAT1	phosphoserine aminotransferase 1	0	0	1	1	0
slc36834_chr5	Redirect to UCSC	TAF7	TAF7 RNA polymerase II, TATA box binding protein (TBP)-associated factor, 55kDa	0	0	1	1	0
slc34009_chr2	Redirect to UCSC	MOBKL1B	MOB1, Mps One Binder kinase activator-like 1B (yeast)	0	0	1	1	0
slc307_chr3	Redirect to UCSC	CCR5	chemokine (C-C motif) receptor 5	0	0	1	1	0
slc29852_chr17	Redirect to UCSC	TBC1D3C	TBC1 domain family, member 3C	0	0	1	1	0
slc29176_chr19	Redirect to UCSC	ZNF569	zinc finger protein 569	0	1	0	1	0
slc28537_chr6	Redirect to UCSC	ELOVL5	ELOVL family member 5, elongation of long chain fatty acids (FEN1/Elo2, SUR4/Elo3-like, yeast)	0	1	0	1	0
slc24821_chr19	Redirect to UCSC	WIZ	widely interspaced zinc finger motifs	0	0	1	1	0
slc24321_chr2	Redirect to UCSC	ING5	inhibitor of growth family, member 5	0	1	0	0.94	0.06
slc2302_chr10	Redirect to UCSC	STAM	signal transducing adaptor molecule (SH3 domain and ITAM motif) 1	0	0.75	0.25	1	0
slc22866_chrX	Redirect to UCSC	RBMX	RNA binding motif protein, X-linked	NULL	NULL	NULL	1	0
slc2174_chr12	Redirect to UCSC	TPI1	triosephosphate isomerase 1	0	0.17	0.83	1	0
slc18506_chr2	Redirect to UCSC	ING5	inhibitor of growth family, member 5	0	0	1	1	0
slc16159_chr5	Redirect to UCSC	JMJD1B	jumonji domain containing 1B	0	1	0	1	0
slc12848_chr12	Redirect to UCSC	RAB21	RAB21, member RAS oncogene family	0	0	1	1	0
slc12159_chr11	Redirect to UCSC	YAP1	Yes-associated protein 1, 65kDa	0	0	1	1	0
slc11952_chrX	Redirect to UCSC	VBP1	von Hippel-Lindau binding protein 1	0	0	1	1	0
slc1096_chr22	Redirect to UCSC	UBE2L3	ubiquitin-conjugating enzyme E2L 3	0	0	1	0.96	0.04
slc10710_chr12	Redirect to UCSC	XPOT	exportin, tRNA (nuclear export receptor for tRNAs)	0	0	1	1	0
slc10467_chr18	Redirect to UCSC	SMAD7	SMAD family member 7	0	0	1	1	0
slc10032_chr16	Redirect to UCSC	SF3B3	splicing factor 3b, subunit 3, 130kDa	0	0	1	0.92	0.08
slc9395_chr12	Redirect to UCSC	PA2G4	proliferation-associated 2G4, 38kDa	0	0	1	1	0
slc64858_chr1	Redirect to UCSC	NULL	NULL	NULL	NULL	NULL	1	0
slc40090_chr3	Redirect to UCSC	TBL1XR1	transducin (beta)-like 1 X-linked receptor 1	0	0	1	1	0
slc38927_chr12	Redirect to UCSC	TRIAP1	TP53 regulated inhibitor of apoptosis 1	0	0	1	1	0
slc34967_chr7	Redirect to UCSC	MTPN	myotrophin	0	0	1	0.93	0.07
slc20509_chr15	Redirect to UCSC	-	-	0	0.69	0.31	1	0
slc18448_chr6	Redirect to UCSC	AKAP12	A kinase (PRKA) anchor protein 12	0	0	1	1	0
slc15911_chr14	Redirect to UCSC	SAV1	salvador homolog 1 (Drosophila)	0	1	0	1	0
slc15063_chr19	Redirect to UCSC	KIR2DL4	killer cell immunoglobulin-like receptor, two domains, long cytoplasmic tail, 4	0	0.01	0.99	1	0
slc13210_chr14	Redirect to UCSC	RBM23	RNA binding motif protein 23	0	0	1	1	0
slc12180_chr17	Redirect to UCSC	PRR11	proline rich 11	0	1	0	1	0
slc11962_chr9	Redirect to UCSC	C9orf169	chromosome 9 open reading frame 169	0	0	1	1	0
slc10125_chr22	Redirect to UCSC	SF3A1	splicing factor 3a, subunit 1, 120kDa	0	0	1	1	0
slc7148_chr7	Redirect to UCSC	-	-	0	0	1	1	0
slc59685_chr1	Redirect to UCSC	GOLPH3L	golgi phosphoprotein 3-like	0	0	1	1	0
slc4880_chr6	Redirect to UCSC	HSPA1B	heat shock 70kDa protein 1B	0	1	0	1	0
slc38338_chr12	Redirect to UCSC	FBXO21	F-box protein 21	0	0	1	1	0
slc3778_chr17	Redirect to UCSC	TMEM106A	transmembrane protein 106A	0	0	1	0.67	0.33
slc28682_chr17	Redirect to UCSC	TBC1D3C	TBC1 domain family, member 3C	0	0	1	1	0
slc25903_chr6	Redirect to UCSC	NUDT3	nudix (nucleoside diphosphate linked moiety X)-type motif 3	0	0	1	1	0
slc25523_chr17	Redirect to UCSC	TBC1D3C	TBC1 domain family, member 3C	0	0	1	1	0
slc23881_chr7	Redirect to UCSC	C7orf44	chromosome 7 open reading frame 44	NULL	NULL	NULL	0.14	0.86
slc20060_chr1	Redirect to UCSC	-	-	0	0	1	1	0
slc18040_chr19	Redirect to UCSC	ZNF805	zinc finger protein 805	NULL	NULL	NULL	1	0
slc13488_chr19	Redirect to UCSC	KIR2DL4	killer cell immunoglobulin-like receptor, two domains, long cytoplasmic tail, 4	0	1	0	0.98	0.02
slc12691_chr3	Redirect to UCSC	PPP4R2	protein phosphatase 4, regulatory subunit 2	0	0	1	1	0
slc11535_chr22	Redirect to UCSC	EIF3D	eukaryotic translation initiation factor 3, subunit D	0	1	0	1	0
slc10674_chr18	Redirect to UCSC	RPL17	ribosomal protein L17	1	0	0	0.46	0.54
slc499_chr12	Redirect to UCSC	ERC1	ELKS/RAB6-interacting/CAST family member 1	NULL	NULL	NULL	0	1
slc8182_chr17	Redirect to UCSC	TMEM106A	transmembrane protein 106A	0	0	1	1	0
slc73981_chr1	Redirect to UCSC	AKT3	v-akt murine thymoma viral oncogene homolog 3 (protein kinase B, gamma)	0	0	1	0.6	0.4
slc5973_chr1	Redirect to UCSC	-	-	0	0	1	1	0
slc4877_chr6	Redirect to UCSC	HSPA1B	heat shock 70kDa protein 1B	0	1	0	0.99	0.01
slc42689_chr2	Redirect to UCSC	SP3	Sp3 transcription factor	0	0	1	1	0
slc42332_chr1	Redirect to UCSC	HP1BP3	heterochromatin protein 1, binding protein 3	0	0	1	0.86	0.14
slc4134_chr22	Redirect to UCSC	TRIOBP	TRIO and F-actin binding protein	0	0	1	0.86	0.14
slc39240_chr5	Redirect to UCSC	SLC2A3P1	solute carrier family 2 (facilitated glucose transporter), member 3 pseudogene 1	NULL	NULL	NULL	1	0
slc36813_chr1	Redirect to UCSC	ARV1	ARV1 homolog (S. cerevisiae)	0	0	1	1	0
slc3678_chr12	Redirect to UCSC	NULL	NULL	NULL	NULL	NULL	1	0
slc30578_chr19	Redirect to UCSC	ZNF780A	zinc finger protein 780A	NULL	NULL	NULL	0.5	0.5
slc30534_chr10	Redirect to UCSC	BLOC1S2	biogenesis of lysosomal organelles complex-1, subunit 2	0	0	1	1	0
slc24982_chr6	Redirect to UCSC	HLA-DRB1	major histocompatibility complex, class II, DR beta 1	0	1	0	0.89	0.11
slc2078_chr12	Redirect to UCSC	COPS7A	COP9 constitutive photomorphogenic homolog subunit 7A (Arabidopsis)	0	0	1	1	0
slc2043_chr6	Redirect to UCSC	HSPA1B	heat shock 70kDa protein 1B	0	0	1	1	0
slc18996_chr1	Redirect to UCSC	RAP1A	RAP1A, member of RAS oncogene family	0	0	1	1	0
slc18065_chr1	Redirect to UCSC	-	-	NULL	NULL	NULL	0.03	0.97
slc17598_chr5	Redirect to UCSC	NDFIP1	Nedd4 family interacting protein 1	0	0	1	0.89	0.11
slc17581_chr20	Redirect to UCSC	EEF1A2	eukaryotic translation elongation factor 1 alpha 2	0	0.12	0.88	1	0
slc16931_chr15	Redirect to UCSC	ALDH1A2	aldehyde dehydrogenase 1 family, member A2	0	0	1	1	0
slc146_chr6	Redirect to UCSC	OR10C1	olfactory receptor, family 10, subfamily C, member 1	0	0	1	1	0
slc14237_chrX	Redirect to UCSC	DYNLT3	dynein, light chain, Tctex-type 3	0	0	1	1	0
slc14029_chr10	Redirect to UCSC	NOLC1	nucleolar and coiled-body phosphoprotein 1	0	0	1	1	0
slc10822_chr10	Redirect to UCSC	PCGF5	polycomb group ring finger 5	0	0	1	1	0
slc8007_chr16	Redirect to UCSC	ARL2BP	ADP-ribosylation factor-like 2 binding protein	0	0	1	1	0
slc6267_chr14	Redirect to UCSC	EXDL2	exonuclease 3'-5' domain-like 2	0	0	1	1	0
slc5974_chr5	Redirect to UCSC	SERF1B	small EDRK-rich factor 1B (centromeric)	0	0	1	1	0
slc5063_chr4	Redirect to UCSC	SLC30A9	solute carrier family 30 (zinc transporter), member 9	0	0	1	1	0
slc4738_chr6	Redirect to UCSC	HSPA1B	heat shock 70kDa protein 1B	0	0	1	1	0
slc39368_chr6	Redirect to UCSC	FBXO5	F-box protein 5	0	1	0	1	0
slc38985_chr6	Redirect to UCSC	C6orf35	chromosome 6 open reading frame 35	0	1	0	0.79	0.21
slc3765_chr17	Redirect to UCSC	TMEM106A	transmembrane protein 106A	0	0	1	0.67	0.33
slc31037_chr19	Redirect to UCSC	C19orf54	chromosome 19 open reading frame 54	0	0	1	0.57	0.43
slc30934_chr17	Redirect to UCSC	NULL	NULL	NULL	NULL	NULL	1	0
slc21912_chr14	Redirect to UCSC	BTBD7	BTB (POZ) domain containing 7	0	1	0	1	0
slc21582_chr3	Redirect to UCSC	RPL35A	ribosomal protein L35a	NULL	NULL	NULL	1	0
slc21422_chr19	Redirect to UCSC	EEF2	eukaryotic translation elongation factor 2	0	1	0	0.81	0.19
slc19654_chr5	Redirect to UCSC	CNOT8	CCR4-NOT transcription complex, subunit 8	0	0	1	1	0
slc17325_chr1	Redirect to UCSC	-	-	0	0	1	1	0
slc1575_chr12	Redirect to UCSC	CCND2	cyclin D2	0	0	1	1	0
slc13921_chr3	Redirect to UCSC	PPP4R2	protein phosphatase 4, regulatory subunit 2	0	0.04	0.96	1	0
slc12939_chr20	Redirect to UCSC	PLAGL2	pleiomorphic adenoma gene-like 2	0	0	1	1	0
slc9643_chr6	Redirect to UCSC	FAM135A	family with sequence similarity 135, member A	0.14	0.86	0	1	0
slc9389_chr10	Redirect to UCSC	RPS24	ribosomal protein S24	0	1	0	1	0
slc9268_chr12	Redirect to UCSC	RAB5B	RAB5B, member RAS oncogene family	0	0	1	1	0
slc71927_chr1	Redirect to UCSC	EGLN1	egl nine homolog 1 (C. elegans)	0	0	1	1	0
slc7024_chr5	Redirect to UCSC	MAP1B	microtubule-associated protein 1B	0	0	1	0.89	0.11
slc3161_chr12	Redirect to UCSC	CDKN1B	cyclin-dependent kinase inhibitor 1B (p27, Kip1)	0	0	1	1	0
slc3156_chr6	Redirect to UCSC	HSPA1B	heat shock 70kDa protein 1B	0	1	0	1	0
slc31223_chr5	Redirect to UCSC	ELL2	elongation factor, RNA polymerase II, 2	0	1	0	1	0
slc24523_chr7	Redirect to UCSC	H2AFV	H2A histone family, member V	NULL	NULL	NULL	0	1
slc23030_chr1	Redirect to UCSC	-	-	0	0	1	1	0
slc20007_chr2	Redirect to UCSC	BZW1	basic leucine zipper and W2 domains 1	0	0	1	1	0
slc19550_chr5	Redirect to UCSC	LARP1	La ribonucleoprotein domain family, member 1	0	0	1	1	0
slc19148_chr3	Redirect to UCSC	PPP4R2	protein phosphatase 4, regulatory subunit 2	0	0	1	1	0
slc15937_chr5	Redirect to UCSC	SMAD5	SMAD family member 5	0	0	1	1	0
slc13482_chr6	Redirect to UCSC	AMD1	adenosylmethionine decarboxylase 1	0	0	1	1	0
slc5222_chr6	Redirect to UCSC	B3GALT4	UDP-Gal:betaGlcNAc beta 1,3-galactosyltransferase, polypeptide 4	0	1	0	1	0
slc42423_chr3	Redirect to UCSC	NCBP2	nuclear cap binding protein subunit 2, 20kDa	0	0	1	1	0
slc41100_chr5	Redirect to UCSC	GNB2L1	guanine nucleotide binding protein (G protein), beta polypeptide 2-like 1	0	1	0	0.95	0.05
slc4047_chr7	Redirect to UCSC	ANLN	anillin, actin binding protein	0	1	0	0.62	0.38
slc4039_chr8	Redirect to UCSC	BAG4	BCL2-associated athanogene 4	0	0	1	1	0
slc40250_chr2	Redirect to UCSC	ZEB2	zinc finger E-box binding homeobox 2	0	0.71	0.29	0.88	0.12
slc3989_chr16	Redirect to UCSC	-	-	0	0	1	1	0
slc39738_chr5	Redirect to UCSC	STC2	stanniocalcin 2	0	0	1	1	0
slc34640_chr1	Redirect to UCSC	-	-	NULL	NULL	NULL	1	0
slc3297_chr8	Redirect to UCSC	LEPROTL1	leptin receptor overlapping transcript-like 1	0	0	1	0.67	0.33
slc32470_chr17	Redirect to UCSC	WBP2	WW domain binding protein 2	0	0	1	0.97	0.03
slc22596_chr5	Redirect to UCSC	BTNL8	butyrophilin-like 8	0	0	1	1	0
slc22330_chr8	Redirect to UCSC	EIF3H	eukaryotic translation initiation factor 3, subunit H	0	1	0	1	0
slc2231_chr6	Redirect to UCSC	HSPA1B	heat shock 70kDa protein 1B	0	0	1	1	0
slc21076_chr8	Redirect to UCSC	RRM2B	ribonucleotide reductase M2 B (TP53 inducible)	0	0	1	1	0
slc14093_chr13	Redirect to UCSC	ESD	esterase D/formylglutathione hydrolase	NULL	NULL	NULL	0.21	0.79
slc13213_chrX	Redirect to UCSC	EIF1AX	eukaryotic translation initiation factor 1A, X-linked	0	0	1	1	0
slc12967_chrX	Redirect to UCSC	SCML2	sex comb on midleg-like 2 (Drosophila)	0	0	1	0.71	0.29
slc12921_chr20	Redirect to UCSC	PLAGL2	pleiomorphic adenoma gene-like 2	0	0	1	1	0
slc10002_chr12	Redirect to UCSC	-	-	0	1	0	0.96	0.04
slc7809_chr8	Redirect to UCSC	CPNE3	copine III	0.25	0	0.75	1	0
slc67602_chr1	Redirect to UCSC	ELK4	ELK4, ETS-domain protein (SRF accessory protein 1)	0	1	0	1	0
slc6145_chr11	Redirect to UCSC	ZFP91-CNTF	ZFP91-CNTF readthrough transcript	0	0	1	0.75	0.25
slc53615_chr1	Redirect to UCSC	NBPF14	neuroblastoma breakpoint family, member 14	0	0	1	0.9	0.1
slc4957_chr6	Redirect to UCSC	HSPA1B	heat shock 70kDa protein 1B	0	0.54	0.46	0.87	0.13
slc3870_chr6	Redirect to UCSC	HSPA1B	heat shock 70kDa protein 1B	NULL	NULL	NULL	1	0
slc34965_chr7	Redirect to UCSC	MTPN	myotrophin	0	0	1	1	0
slc31928_chr2	Redirect to UCSC	XPO1	exportin 1 (CRM1 homolog, yeast)	0	1	0	1	0
slc29783_chr11	Redirect to UCSC	DDX6	DEAD (Asp-Glu-Ala-Asp) box polypeptide 6	0	0	1	1	0
slc20624_chr12	Redirect to UCSC	NUDT4	nudix (nucleoside diphosphate linked moiety X)-type motif 4	0	0	1	1	0
slc17923_chr10	Redirect to UCSC	NULL	NULL	NULL	NULL	NULL	0	1
slc17161_chr2	Redirect to UCSC	HNRNPA3	heterogeneous nuclear ribonucleoprotein A3	0	0	1	0.6	0.4
slc16554_chr3	Redirect to UCSC	PPP4R2	protein phosphatase 4, regulatory subunit 2	0	0	1	1	0
slc16076_chr15	Redirect to UCSC	-	-	0	0	1	1	0
slc12775_chr8	Redirect to UCSC	CNOT7	CCR4-NOT transcription complex, subunit 7	0	1	0	1	0
slc1268_chr16	Redirect to UCSC	SRRM2	serine/arginine repetitive matrix 2	0	0.05	0.95	0.91	0.09
slc11866_chr22	Redirect to UCSC	DDX17	DEAD (Asp-Glu-Ala-Asp) box polypeptide 17	0	0	1	1	0
slc9239_chr13	Redirect to UCSC	RPL21	ribosomal protein L21	0	0	1	1	0
slc7914_chr22	Redirect to UCSC	SLC25A1	solute carrier family 25 (mitochondrial carrier; citrate transporter), member 1	0	0	1	1	0
slc7764_chr21	Redirect to UCSC	UBE2G2	ubiquitin-conjugating enzyme E2G 2 (UBC7 homolog, yeast)	0	0	1	1	0
slc7209_chr9	Redirect to UCSC	C9orf169	chromosome 9 open reading frame 169	0	0	1	1	0
slc6928_chrX	Redirect to UCSC	APOOL	apolipoprotein O-like	0	0	1	1	0
slc6732_chr17	Redirect to UCSC	TMEM106A	transmembrane protein 106A	0	0	1	1	0
slc6364_chr6	Redirect to UCSC	PIM1	pim-1 oncogene	0	0	1	1	0
slc59481_chr1	Redirect to UCSC	-	-	0	0	1	1	0
slc4894_chr6	Redirect to UCSC	HSPA1B	heat shock 70kDa protein 1B	0	1	0	1	0
slc41712_chr1	Redirect to UCSC	NBPF14	neuroblastoma breakpoint family, member 14	0	0	1	1	0
slc36833_chr5	Redirect to UCSC	TAF7	TAF7 RNA polymerase II, TATA box binding protein (TBP)-associated factor, 55kDa	0	0	1	1	0
slc35397_chr3	Redirect to UCSC	H1FX	H1 histone family, member X	0	0	1	1	0
slc32765_chr2	Redirect to UCSC	PPP3R1	protein phosphatase 3 (formerly 2B), regulatory subunit B, alpha isoform	0	0	1	0.75	0.25
slc31113_chr2	Redirect to UCSC	RTN4	reticulon 4	0	0	1	1	0
slc30567_chr5	Redirect to UCSC	LYSMD3	LysM, putative peptidoglycan-binding, domain containing 3	0	0	1	1	0
slc30057_chr4	Redirect to UCSC	C4orf46	chromosome 4 open reading frame 46	0	0	1	1	0
slc30034_chr1	Redirect to UCSC	TROVE2	TROVE domain family, member 2	0	0	1	0.43	0.57
slc23306_chr10	Redirect to UCSC	NRP1	neuropilin 1	0	0	1	1	0
slc23281_chr11	Redirect to UCSC	MEN1	multiple endocrine neoplasia I	0	0	1	1	0
slc22597_chr5	Redirect to UCSC	BTNL8	butyrophilin-like 8	0	0	1	1	0
slc21259_chr12	Redirect to UCSC	NUDT4	nudix (nucleoside diphosphate linked moiety X)-type motif 4	0	1	0	1	0
slc18722_chr14	Redirect to UCSC	SYNJ2BP	synaptojanin 2 binding protein	0	0	1	1	0
slc18611_chr17	Redirect to UCSC	KRTAP2-2	keratin associated protein 2-2	0	0	1	1	0
slc1735_chr22	Redirect to UCSC	SNRPD3	small nuclear ribonucleoprotein D3 polypeptide 18kDa	NULL	NULL	NULL	0.5	0.5
slc16864_chr2	Redirect to UCSC	HOXD13	homeobox D13	0	0	1	1	0
slc16798_chr14	Redirect to UCSC	GMFB	glia maturation factor, beta	0	0	1	1	0
slc14865_chr14	Redirect to UCSC	FOXA1	forkhead box A1	0	0	1	1	0
slc1447_chr17	Redirect to UCSC	TMEM106A	transmembrane protein 106A	0	1	0	0.74	0.26
slc11210_chrX	Redirect to UCSC	MTMR1	myotubularin related protein 1	NULL	NULL	NULL	0.48	0.52
slc9308_chr5	Redirect to UCSC	VCAN	versican	0	1	0	0.67	0.33
slc8028_chr2	Redirect to UCSC	MTHFD2	methylenetetrahydrofolate dehydrogenase (NADP+ dependent) 2, methenyltetrahydrofolate cyclohydrolase	0	0.28	0.72	1	0
slc60793_chr1	Redirect to UCSC	C1orf43	chromosome 1 open reading frame 43	0	0	1	1	0
slc41388_chr2	Redirect to UCSC	CD302	CD302 molecule	0	0	1	1	0
slc39051_chr6	Redirect to UCSC	C6orf35	chromosome 6 open reading frame 35	0	1	0	1	0
slc37115_chr2	Redirect to UCSC	BUB1	budding uninhibited by benzimidazoles 1 homolog (yeast)	0	1	0	1	0
slc3618_chr19	Redirect to UCSC	KIR2DL4	killer cell immunoglobulin-like receptor, two domains, long cytoplasmic tail, 4	0	0	1	0.96	0.04
slc33830_chr12	Redirect to UCSC	ATP2B1	ATPase, Ca++ transporting, plasma membrane 1	0	0	1	1	0
slc33218_chr2	Redirect to UCSC	FAM136A	family with sequence similarity 136, member A	0	0	1	1	0
slc33182_chr19	Redirect to UCSC	KDELR1	KDEL (Lys-Asp-Glu-Leu) endoplasmic reticulum protein retention receptor 1	0	1	0	1	0
slc29172_chr19	Redirect to UCSC	ZNF569	zinc finger protein 569	0	1	0	1	0
slc22495_chr11	Redirect to UCSC	-	-	0	0	1	1	0
slc19758_chr4	Redirect to UCSC	UGDH	UDP-glucose dehydrogenase	0	0	1	1	0
slc1923_chr10	Redirect to UCSC	HSPA14	heat shock 70kDa protein 14	0	0	1	0.35	0.65
slc1481_chr6	Redirect to UCSC	HSPA1B	heat shock 70kDa protein 1B	0	0	1	1	0
slc14444_chr11	Redirect to UCSC	RNF26	ring finger protein 26	1	0	0	1	0
slc10512_chr7	Redirect to UCSC	-	-	0	0	1	0.86	0.14
slc10138_chr16	Redirect to UCSC	ATXN1L	ataxin 1-like	0	1	0	0.6	0.4
slc10041_chr16	Redirect to UCSC	SF3B3	splicing factor 3b, subunit 3, 130kDa	NULL	NULL	NULL	1	0
slc830_chr17	Redirect to UCSC	TMEM106A	transmembrane protein 106A	0	1	0	1	0
slc6623_chr16	Redirect to UCSC	ORC6L	origin recognition complex, subunit 6 like (yeast)	0	0.02	0.98	1	0
slc64326_chr1	Redirect to UCSC	MRPS14	mitochondrial ribosomal protein S14	0	0	1	1	0
slc6242_chr4	Redirect to UCSC	PAICS	phosphoribosylaminoimidazole carboxylase, phosphoribosylaminoimidazole succinocarboxamide synthetase	0	0	1	0.7	0.3
slc3256_chr15	Redirect to UCSC	PLDN	pallidin homolog (mouse)	0	0	1	1	0
slc32332_chr17	Redirect to UCSC	GRB2	growth factor receptor-bound protein 2	0	0	1	1	0
slc29818_chr12	Redirect to UCSC	PHC1B	polyhomeotic homolog 1B (Drosophila)	0	0	1	1	0
slc24367_chr10	Redirect to UCSC	HNRNPF	heterogeneous nuclear ribonucleoprotein F	0	0	1	1	0
slc23207_chr14	Redirect to UCSC	BAG5	BCL2-associated athanogene 5	0	0	1	1	0
slc21424_chr19	Redirect to UCSC	EEF2	eukaryotic translation elongation factor 2	0	1	0	0.81	0.19
slc19093_chr15	Redirect to UCSC	SNAPC5	small nuclear RNA activating complex, polypeptide 5, 19kDa	0	0	1	0.8	0.2
slc18869_chr17	Redirect to UCSC	KRTAP2-2	keratin associated protein 2-2	0	1	0	1	0
slc17148_chr5	Redirect to UCSC	BTNL8	butyrophilin-like 8	0	0	1	1	0
slc14499_chr12	Redirect to UCSC	NUDT4	nudix (nucleoside diphosphate linked moiety X)-type motif 4	0	0	1	1	0
slc13133_chr12	Redirect to UCSC	-	-	0	0.5	0.5	1	0
slc7030_chr5	Redirect to UCSC	MAP1B	microtubule-associated protein 1B	0	0	1	1	0
slc6936_chr19	Redirect to UCSC	KIR2DL4	killer cell immunoglobulin-like receptor, two domains, long cytoplasmic tail, 4	0	0	1	1	0
slc60269_chr1	Redirect to UCSC	-	-	0	0	1	1	0
slc37192_chr5	Redirect to UCSC	NR3C1	nuclear receptor subfamily 3, group C, member 1 (glucocorticoid receptor)	0	0	1	0.85	0.15
slc29698_chr2	Redirect to UCSC	SFRS7	splicing factor, arginine/serine-rich 7, 35kDa	0	0	1	1	0
slc26730_chr10	Redirect to UCSC	PCBD1	pterin-4 alpha-carbinolamine dehydratase/dimerization cofactor of hepatocyte nuclear factor 1 alpha	0	0	1	1	0
slc26336_chr6	Redirect to UCSC	SRPK1	SFRS protein kinase 1	0	0	1	1	0
slc25238_chr1	Redirect to UCSC	-	-	NULL	NULL	NULL	1	0
slc24532_chr12	Redirect to UCSC	DDX12	DEAD/H (Asp-Glu-Ala-Asp/His) box polypeptide 12 (CHL1-like helicase homolog, S. cerevisiae)	0	0	1	1	0
slc22924_chr12	Redirect to UCSC	PHB2	prohibitin 2	0	1	0	0.91	0.09
slc22838_chr15	Redirect to UCSC	AP3S2	adaptor-related protein complex 3, sigma 2 subunit	1	0	0	0.8	0.2
slc20782_chr8	Redirect to UCSC	YWHAZ	tyrosine 3-monooxygenase/tryptophan 5-monooxygenase activation protein, zeta polypeptide	0	0	1	1	0
slc19553_chr5	Redirect to UCSC	LARP1	La ribonucleoprotein domain family, member 1	0	0	1	1	0
slc17570_chr12	Redirect to UCSC	NUDT4	nudix (nucleoside diphosphate linked moiety X)-type motif 4	0	0	1	0.66	0.34
slc17360_chr7	Redirect to UCSC	AGK	acylglycerol kinase	0	0	1	1	0
slc17330_chr1	Redirect to UCSC	-	-	0	0	1	1	0
slc1552_chr12	Redirect to UCSC	CCND2	cyclin D2	0	0	1	1	0
slc14959_chr17	Redirect to UCSC	MRPS7	mitochondrial ribosomal protein S7	0	0.99	0.01	1	0
slc14462_chr3	Redirect to UCSC	PPP4R2	protein phosphatase 4, regulatory subunit 2	0	0	1	1	0
slc1421_chr11	Redirect to UCSC	IPO7	importin 7	0.03	0.97	0	1	0
slc1146_chr21	Redirect to UCSC	SOD1	superoxide dismutase 1, soluble	0	0	1	1	0
slc10994_chr17	Redirect to UCSC	KPNA2	karyopherin alpha 2 (RAG cohort 1, importin alpha 1)	0	1	0	0.9	0.1
slc8554_chrX	Redirect to UCSC	ALG13	asparagine-linked glycosylation 13 homolog (S. cerevisiae)	0	0.02	0.98	0.83	0.17
slc8547_chr17	Redirect to UCSC	TMEM106A	transmembrane protein 106A	NULL	NULL	NULL	0	1
slc7091_chr19	Redirect to UCSC	KIR2DL4	killer cell immunoglobulin-like receptor, two domains, long cytoplasmic tail, 4	0	0	1	1	0
slc6620_chr10	Redirect to UCSC	ADO	2-aminoethanethiol (cysteamine) dioxygenase	0	0	1	1	0
slc650_chr21	Redirect to UCSC	GABPA	GA binding protein transcription factor, alpha subunit 60kDa	0	0	1	1	0
slc64166_chr1	Redirect to UCSC	RC3H1	ring finger and CCCH-type zinc finger domains 1	0	1	0	1	0
slc56543_chr1	Redirect to UCSC	C1orf103	chromosome 1 open reading frame 103	0	0	1	1	0
slc5624_chr3	Redirect to UCSC	ZNF621	zinc finger protein 621	0	0	1	0.67	0.33
slc5620_chr15	Redirect to UCSC	WASH3P	WAS protein family homolog 3 pseudogene	0	0	1	1	0
slc51659_chr1	Redirect to UCSC	NBPF14	neuroblastoma breakpoint family, member 14	0	0	1	1	0
slc444_chr10	Redirect to UCSC	NET1	neuroepithelial cell transforming 1	0	0	1	1	0
slc4409_chr3	Redirect to UCSC	CCR5	chemokine (C-C motif) receptor 5	0	0	1	1	0
slc3451_chrX	Redirect to UCSC	PCTK1	PCTAIRE protein kinase 1	0	0	1	0.89	0.11
slc33662_chr12	Redirect to UCSC	KITLG	KIT ligand	0	0	1	1	0
slc32441_chr7	Redirect to UCSC	WASL	Wiskott-Aldrich syndrome-like	0	0	1	1	0
slc27305_chr11	Redirect to UCSC	MTMR2	myotubularin related protein 2	0	0	1	1	0
slc26146_chr1	Redirect to UCSC	-	-	NULL	NULL	NULL	0	1
slc23177_chrX	Redirect to UCSC	LDOC1	leucine zipper, down-regulated in cancer 1	0	0	1	1	0
slc22699_chrX	Redirect to UCSC	MMGT1	membrane magnesium transporter 1	0	0	1	1	0
slc1823_chr1	Redirect to UCSC	-	-	0	1	0	1	0
slc16066_chr15	Redirect to UCSC	-	-	0	0	1	1	0
slc13362_chr4	Redirect to UCSC	TMEM184C	transmembrane protein 184C	0	1	0	0.86	0.14
slc11731_chr6	Redirect to UCSC	NULL	NULL	0.17	0.17	0.67	NULL	NULL
slc8877_chr19	Redirect to UCSC	KIR2DL4	killer cell immunoglobulin-like receptor, two domains, long cytoplasmic tail, 4	0	1	0	0.9	0.1
slc7816_chr8	Redirect to UCSC	CPNE3	copine III	0	0	1	1	0
slc7158_chr10	Redirect to UCSC	TET1	tet oncogene 1	0	1	0	1	0
slc4711_chr12	Redirect to UCSC	LYRM5	LYR motif containing 5	0	0	1	1	0
slc46708_chr1	Redirect to UCSC	NBPF14	neuroblastoma breakpoint family, member 14	0	0	1	0.92	0.08
slc4255_chr22	Redirect to UCSC	EIF3EIP	eukaryotic translation initiation factor 3, subunit E interacting protein	0.22	0.78	0	1	0
slc42270_chr3	Redirect to UCSC	UBXN7	UBX domain protein 7	0	0	1	0.83	0.17
slc35003_chr1	Redirect to UCSC	CNIH4	cornichon homolog 4 (Drosophila)	0	0	1	1	0
slc32658_chr6	Redirect to UCSC	C6orf167	chromosome 6 open reading frame 167	0	1	0	1	0
slc30599_chr6	Redirect to UCSC	C6orf35	chromosome 6 open reading frame 35	0	0	1	0.67	0.33
slc29586_chr6	Redirect to UCSC	TMEM30A	transmembrane protein 30A	0	0	1	1	0
slc29524_chr2	Redirect to UCSC	ATL2	atlastin GTPase 2	0	0	1	1	0
slc29010_chr19	Redirect to UCSC	-	-	0	0	1	0.83	0.17
slc20397_chr6	Redirect to UCSC	C6orf120	chromosome 6 open reading frame 120	0	0	1	1	0
slc18903_chr5	Redirect to UCSC	BTNL8	butyrophilin-like 8	0	0	1	1	0
slc18130_chr15	Redirect to UCSC	-	-	0	0	1	1	0
slc16771_chr14	Redirect to UCSC	GMFB	glia maturation factor, beta	0	0	1	1	0
slc14023_chr10	Redirect to UCSC	NOLC1	nucleolar and coiled-body phosphoprotein 1	0	0	1	1	0
slc13473_chrX	Redirect to UCSC	KLHL15	kelch-like 15 (Drosophila)	0	0	1	1	0
slc10622_chr14	Redirect to UCSC	YY1	YY1 transcription factor	NULL	NULL	NULL	1	0
slc455_chr12	Redirect to UCSC	ERC1	ELKS/RAB6-interacting/CAST family member 1	NULL	NULL	NULL	0	1
slc9728_chr12	Redirect to UCSC	SHMT2	serine hydroxymethyltransferase 2 (mitochondrial)	0	1	0	0.98	0.02
slc9566_chr14	Redirect to UCSC	UBR7	ubiquitin protein ligase E3 component n-recognin 7 (putative)	0	0	1	1	0
slc8603_chr17	Redirect to UCSC	TMEM106A	transmembrane protein 106A	0	0	1	1	0
slc7778_chr8	Redirect to UCSC	CPNE3	copine III	0	1	0	1	0
slc73963_chr1	Redirect to UCSC	AKT3	v-akt murine thymoma viral oncogene homolog 3 (protein kinase B, gamma)	0	0	1	0.2	0.8
slc656_chr21	Redirect to UCSC	GABPA	GA binding protein transcription factor, alpha subunit 60kDa	0	0	1	1	0
slc38208_chr12	Redirect to UCSC	C12orf49	chromosome 12 open reading frame 49	0	0	1	1	0
slc3759_chr11	Redirect to UCSC	QSER1	glutamine and serine rich 1	0	1	0	0.97	0.03
slc3320_chr14	Redirect to UCSC	SOCS4	suppressor of cytokine signaling 4	0	0	1	1	0
slc29880_chr12	Redirect to UCSC	PHC1B	polyhomeotic homolog 1B (Drosophila)	0	0	1	1	0
slc26698_chr2	Redirect to UCSC	YWHAQ	tyrosine 3-monooxygenase/tryptophan 5-monooxygenase activation protein, theta polypeptide	0	0	1	1	0
slc2625_chr2	Redirect to UCSC	PPP1CB	protein phosphatase 1, catalytic subunit, beta isoform	0	0	1	0.9	0.1
slc24437_chr5	Redirect to UCSC	CCDC125	coiled-coil domain containing 125	0	0	1	1	0
slc2079_chr18	Redirect to UCSC	GATA6	GATA binding protein 6	0	0	1	1	0
slc19380_chr15	Redirect to UCSC	ANP32A	acidic (leucine-rich) nuclear phosphoprotein 32 family, member A	NULL	NULL	NULL	1	0
slc18680_chr6	Redirect to UCSC	RBM16	RNA binding motif protein 16	0	1	0	0.99	0.01
slc17036_chr8	Redirect to UCSC	VCPIP1	valosin containing protein (p97)/p47 complex interacting protein 1	0	0	1	1	0
slc16761_chr17	Redirect to UCSC	FOXK2	forkhead box K2	0	0	1	1	0
slc16501_chr10	Redirect to UCSC	TRUB1	TruB pseudouridine (psi) synthase homolog 1 (E. coli)	0	0	1	1	0
slc14511_chr16	Redirect to UCSC	EMP2	epithelial membrane protein 2	0	0	1	1	0
slc13775_chr10	Redirect to UCSC	TLX1	T-cell leukemia homeobox 1	0	0	1	1	0
slc12315_chr5	Redirect to UCSC	BTNL8	butyrophilin-like 8	0	1	0	1	0
slc11862_chr15	Redirect to UCSC	WASH3P	WAS protein family homolog 3 pseudogene	0	0	1	1	0
slc10806_chr1	Redirect to UCSC	-	-	0	0	1	1	0
slc1071_chr4	Redirect to UCSC	ADD1	adducin 1 (alpha)	0	0	1	1	0
slc8148_chr1	Redirect to UCSC	-	-	0	0	1	1	0
slc7687_chr1	Redirect to UCSC	-	-	0	0	1	1	0
slc5332_chr17	Redirect to UCSC	TMEM106A	transmembrane protein 106A	0	0	1	1	0
slc4362_chr20	Redirect to UCSC	EFCAB8	EF-hand calcium binding domain 8	1	0	0	1	0
slc43561_chr1	Redirect to UCSC	NBPF14	neuroblastoma breakpoint family, member 14	0	0	1	1	0
slc36872_chr7	Redirect to UCSC	ABCF2	ATP-binding cassette, sub-family F (GCN20), member 2	0	0.15	0.85	0.81	0.19
slc33252_chr19	Redirect to UCSC	BCAT2	branched chain aminotransferase 2, mitochondrial	0	0	1	1	0
slc33199_chr19	Redirect to UCSC	RPL18	ribosomal protein L18	0	0.83	0.17	1	0
slc30462_chr19	Redirect to UCSC	ZNF780B	zinc finger protein 780B	0	1	0	1	0
slc29726_chr10	Redirect to UCSC	OAT	ornithine aminotransferase (gyrate atrophy)	0	0	1	1	0
slc28782_chr10	Redirect to UCSC	LIPA	lipase A, lysosomal acid, cholesterol esterase	0	0	1	1	0
slc28289_chr11	Redirect to UCSC	NPAT	nuclear protein, ataxia-telangiectasia locus	0	0	1	1	0
slc28214_chr7	Redirect to UCSC	SGCE	sarcoglycan, epsilon	0	0	1	1	0
slc27788_chr3	Redirect to UCSC	IHPK1	inositol hexaphosphate kinase 1	0	0	1	1	0
slc26144_chr9	Redirect to UCSC	ZER1	zer-1 homolog (C. elegans)	0	0	1	1	0
slc25854_chr1	Redirect to UCSC	-	-	0	0.37	0.63	1	0
slc22845_chr14	Redirect to UCSC	WARS	tryptophanyl-tRNA synthetase	0	1	0	0.98	0.02
slc22732_chr6	Redirect to UCSC	HLA-DRB1	major histocompatibility complex, class II, DR beta 1	0	1	0	1	0
slc21933_chr16	Redirect to UCSC	KARS	lysyl-tRNA synthetase	0	1	0	0.88	0.12
slc20877_chr5	Redirect to UCSC	ATP6V0E1	ATPase, H+ transporting, lysosomal 9kDa, V0 subunit e1	0	0	1	1	0
slc19688_chr14	Redirect to UCSC	C14orf1	chromosome 14 open reading frame 1	0	1	0	0.99	0.01
slc19515_chr12	Redirect to UCSC	NUDT4	nudix (nucleoside diphosphate linked moiety X)-type motif 4	0	0	1	1	0
slc18282_chr14	Redirect to UCSC	RDH11	retinol dehydrogenase 11 (all-trans/9-cis/11-cis)	0	0.08	0.92	1	0
slc17132_chr3	Redirect to UCSC	PPP4R2	protein phosphatase 4, regulatory subunit 2	0	0	1	1	0
slc15351_chr11	Redirect to UCSC	EI24	etoposide induced 2.4 mRNA	0	0	1	1	0
slc14766_chr16	Redirect to UCSC	GSPT1	G1 to S phase transition 1	0	0	1	1	0
slc12725_chr7	Redirect to UCSC	CBLL1	Cas-Br-M (murine) ecotropic retroviral transforming sequence-like 1	0	1	0	1	0
slc12302_chr12	Redirect to UCSC	CCT2	chaperonin containing TCP1, subunit 2 (beta)	0	0	1	1	0
slc4125_chr19	Redirect to UCSC	KIR2DL4	killer cell immunoglobulin-like receptor, two domains, long cytoplasmic tail, 4	0	0	1	1	0
slc9799_chr14	Redirect to UCSC	C14orf129	chromosome 14 open reading frame 129	0	0	1	1	0
slc8843_chr3	Redirect to UCSC	APPL1	adaptor protein, phosphotyrosine interaction, PH domain and leucine zipper containing 1	0	0	1	1	0
slc8696_chr4	Redirect to UCSC	AFF1	AF4/FMR2 family, member 1	0	1	0	1	0
slc8079_chr19	Redirect to UCSC	KIR2DL4	killer cell immunoglobulin-like receptor, two domains, long cytoplasmic tail, 4	0	0.22	0.78	1	0
slc7247_chr19	Redirect to UCSC	KIR2DL4	killer cell immunoglobulin-like receptor, two domains, long cytoplasmic tail, 4	0	0	1	1	0
slc652_chr3	Redirect to UCSC	CCR5	chemokine (C-C motif) receptor 5	0	1	0	0.99	0.01
slc53621_chr1	Redirect to UCSC	NBPF14	neuroblastoma breakpoint family, member 14	0	0	1	0.9	0.1
slc4389_chr4	Redirect to UCSC	KLF3	Kruppel-like factor 3 (basic)	0	0	1	1	0
slc38455_chr12	Redirect to UCSC	WSB2	WD repeat and SOCS box-containing 2	0	0	1	1	0
slc3600_chr22	Redirect to UCSC	TIMP3	TIMP metallopeptidase inhibitor 3	0	0	1	1	0
slc3556_chr22	Redirect to UCSC	FBXO7	F-box protein 7	0	1	0	1	0
slc33608_chr3	Redirect to UCSC	NULL	NULL	NULL	NULL	NULL	1	0
slc32400_chr1	Redirect to UCSC	-	-	NULL	NULL	NULL	1	0
slc30622_chr12	Redirect to UCSC	PTGES3	prostaglandin E synthase 3 (cytosolic)	0	0	1	1	0
slc29812_chr11	Redirect to UCSC	DDX6	DEAD (Asp-Glu-Ala-Asp) box polypeptide 6	0	0	1	1	0
slc29748_chr10	Redirect to UCSC	OAT	ornithine aminotransferase (gyrate atrophy)	0	0	1	1	0
slc29370_chr10	Redirect to UCSC	OAT	ornithine aminotransferase (gyrate atrophy)	0	0	1	0.97	0.03
slc24656_chr7	Redirect to UCSC	PURB	purine-rich element binding protein B	0	0	1	1	0
slc17835_chr4	Redirect to UCSC	GRPEL1	GrpE-like 1, mitochondrial (E. coli)	NULL	NULL	NULL	1	0
slc1761_chrX	Redirect to UCSC	ZFX	zinc finger protein, X-linked	0	0	1	1	0
slc16883_chr6	Redirect to UCSC	VTA1	Vps20-associated 1 homolog (S. cerevisiae)	0	0	1	1	0
slc13839_chr19	Redirect to UCSC	KIR2DL4	killer cell immunoglobulin-like receptor, two domains, long cytoplasmic tail, 4	0	1	0	1	0
slc12686_chr9	Redirect to UCSC	C9orf169	chromosome 9 open reading frame 169	NULL	NULL	NULL	1	0
slc11798_chr10	Redirect to UCSC	HELLS	helicase, lymphoid-specific	NULL	NULL	NULL	0	1
slc1179_chr12	Redirect to UCSC	FKBP4	FK506 binding protein 4, 59kDa	0	0	1	1	0
slc10259_chr2	Redirect to UCSC	RPL31	ribosomal protein L31	0	0	1	1	0
slc24711_chr12	Redirect to UCSC	DDX12	DEAD/H (Asp-Glu-Ala-Asp/His) box polypeptide 12 (CHL1-like helicase homolog, S. cerevisiae)	0	0	1	1	0
slc9119_chr2	Redirect to UCSC	MRPL35	mitochondrial ribosomal protein L35	0	0	1	0.67	0.33
slc9068_chrX	Redirect to UCSC	PGRMC1	progesterone receptor membrane component 1	0	0	1	1	0
slc8753_chr6	Redirect to UCSC	ZNF451	zinc finger protein 451	0	0	1	0.2	0.8
slc8609_chr17	Redirect to UCSC	TMEM106A	transmembrane protein 106A	0	0	1	1	0
slc7367_chr19	Redirect to UCSC	KIR2DL4	killer cell immunoglobulin-like receptor, two domains, long cytoplasmic tail, 4	0	0	1	1	0
slc651_chr3	Redirect to UCSC	CCR5	chemokine (C-C motif) receptor 5	0	1	0	1	0
slc60508_chr1	Redirect to UCSC	-	-	0	0	1	1	0
slc51678_chr1	Redirect to UCSC	NBPF14	neuroblastoma breakpoint family, member 14	0	0	1	1	0
slc44164_chr1	Redirect to UCSC	NBPF14	neuroblastoma breakpoint family, member 14	0	0	1	0.91	0.09
slc4269_chr11	Redirect to UCSC	CAPRIN1	cell cycle associated protein 1	0	0	1	1	0
slc40244_chr1	Redirect to UCSC	ICMT	isoprenylcysteine carboxyl methyltransferase	0	0	1	1	0
slc36937_chr7	Redirect to UCSC	RHEB	Ras homolog enriched in brain	0	1	0	1	0
slc35879_chr1	Redirect to UCSC	-	-	0	1	0	0.96	0.04
slc27704_chr3	Redirect to UCSC	RHOA	ras homolog gene family, member A	0	0	1	1	0
slc24435_chr7	Redirect to UCSC	TMED4	transmembrane emp24 protein transport domain containing 4	NULL	NULL	NULL	1	0
slc23346_chr17	Redirect to UCSC	KRTAP2-2	keratin associated protein 2-2	0	0	1	1	0
slc16742_chr14	Redirect to UCSC	CNIH	cornichon homolog (Drosophila)	0	0	1	1	0
slc16015_chr4	Redirect to UCSC	ODZ3	odz, odd Oz/ten-m homolog 3 (Drosophila)	0	1	0	1	0
slc15890_chr14	Redirect to UCSC	SAV1	salvador homolog 1 (Drosophila)	0	0	1	1	0
slc12331_chr10	Redirect to UCSC	LCOR	ligand dependent nuclear receptor corepressor	NULL	NULL	NULL	0.5	0.5
slc11827_chr22	Redirect to UCSC	CSNK1E	casein kinase 1, epsilon	0	1	0	1	0
slc19852_chr11	Redirect to UCSC	LIN7C	lin-7 homolog C (C. elegans)	0	0	1	1	0
slc8781_chr20	Redirect to UCSC	C20orf177	chromosome 20 open reading frame 177	0	0	1	1	0
slc7533_chr1	Redirect to UCSC	-	-	NULL	NULL	NULL	1	0
slc70420_chr1	Redirect to UCSC	ENAH	enabled homolog (Drosophila)	0	0	1	1	0
slc6170_chr6	Redirect to UCSC	SFRS3	splicing factor, arginine/serine-rich 3	0	0	1	1	0
slc6154_chr17	Redirect to UCSC	TMEM106A	transmembrane protein 106A	0	0.35	0.65	0.93	0.07
slc4736_chr8	Redirect to UCSC	FNTA	farnesyltransferase, CAAX box, alpha	0	0	1	1	0
slc46244_chr1	Redirect to UCSC	MTF1	metal-regulatory transcription factor 1	0.02	0.98	0	1	0
slc4341_chr16	Redirect to UCSC	UBFD1	ubiquitin family domain containing 1	0	0	1	1	0
slc3971_chr18	Redirect to UCSC	C18orf25	chromosome 18 open reading frame 25	0	0	1	1	0
slc38997_chr1	Redirect to UCSC	FAM152A	family with sequence similarity 152, member A	0	0	1	0.75	0.25
slc33732_chr19	Redirect to UCSC	C19orf48	chromosome 19 open reading frame 48	NULL	NULL	NULL	0	1
slc3344_chr10	Redirect to UCSC	BAMBI	BMP and activin membrane-bound inhibitor homolog (Xenopus laevis)	0	1	0	1	0
slc3299_chr10	Redirect to UCSC	WAC	WW domain containing adaptor with coiled-coil	0.17	0.75	0.08	1	0
slc32157_chr3	Redirect to UCSC	TOMM70A	translocase of outer mitochondrial membrane 70 homolog A (S. cerevisiae)	0	0	1	1	0
slc3087_chr22	Redirect to UCSC	TUG1	taurine upregulated 1 (non-protein coding)	NULL	NULL	NULL	1	0
slc28451_chr12	Redirect to UCSC	PHC1B	polyhomeotic homolog 1B (Drosophila)	0	0.02	0.98	1	0
slc27660_chr2	Redirect to UCSC	C2orf43	chromosome 2 open reading frame 43	0	0	1	0.71	0.29
slc2744_chr20	Redirect to UCSC	SEC23B	Sec23 homolog B (S. cerevisiae)	0	1	0	1	0
slc27368_chr10	Redirect to UCSC	OAT	ornithine aminotransferase (gyrate atrophy)	0	0	1	0.88	0.12
slc23785_chr1	Redirect to UCSC	-	-	0	1	0	0.96	0.04
slc22684_chr19	Redirect to UCSC	MUC16	mucin 16, cell surface associated	0	1	0	1	0
slc20847_chr5	Redirect to UCSC	ERGIC1	endoplasmic reticulum-golgi intermediate compartment (ERGIC) 1	0	0	1	0.92	0.08
slc20790_chr8	Redirect to UCSC	YWHAZ	tyrosine 3-monooxygenase/tryptophan 5-monooxygenase activation protein, zeta polypeptide	0	0	1	1	0
slc17569_chr20	Redirect to UCSC	EEF1A2	eukaryotic translation elongation factor 1 alpha 2	0	0	1	1	0
slc12740_chr14	Redirect to UCSC	HNRNPC	heterogeneous nuclear ribonucleoprotein C (C1/C2)	0	0	1	1	0
slc11605_chr15	Redirect to UCSC	WASH3P	WAS protein family homolog 3 pseudogene	0	0	1	1	0
slc9498_chrX	Redirect to UCSC	STAG2	stromal antigen 2	0	1	0	1	0
slc7753_chr21	Redirect to UCSC	UBE2G2	ubiquitin-conjugating enzyme E2G 2 (UBC7 homolog, yeast)	0	0	1	1	0
slc7252_chr19	Redirect to UCSC	KIR2DL4	killer cell immunoglobulin-like receptor, two domains, long cytoplasmic tail, 4	0	0	1	1	0
slc70247_chr1	Redirect to UCSC	LBR	lamin B receptor	0	0	1	1	0
slc65295_chr1	Redirect to UCSC	GLUL	glutamate-ammonia ligase (glutamine synthetase)	0	0	1	1	0
slc480_chr14	Redirect to UCSC	PABPN1	poly(A) binding protein, nuclear 1	0	0	1	1	0
slc4624_chr6	Redirect to UCSC	HSPA1B	heat shock 70kDa protein 1B	0	1	0	0.98	0.02
slc38974_chr5	Redirect to UCSC	SLU7	SLU7 splicing factor homolog (S. cerevisiae)	0	0	1	1	0
slc31924_chr12	Redirect to UCSC	NULL	NULL	0	0	1	NULL	NULL
slc3097_chr21	Redirect to UCSC	RRP1B	ribosomal RNA processing 1 homolog B (S. cerevisiae)	0	0	1	0.75	0.25
slc29805_chr6	Redirect to UCSC	C6orf35	chromosome 6 open reading frame 35	NULL	NULL	NULL	1	0
slc26409_chr3	Redirect to UCSC	ZDHHC3	zinc finger, DHHC-type containing 3	0	0	1	0.82	0.18
slc2538_chr9	Redirect to UCSC	RGP1	RGP1 retrograde golgi transport homolog (S. cerevisiae)	0	0	1	1	0
slc23752_chr1	Redirect to UCSC	PEA15	phosphoprotein enriched in astrocytes 15	0	0.17	0.83	1	0
slc23676_chrX	Redirect to UCSC	ARD1A	ARD1 homolog A, N-acetyltransferase (S. cerevisiae)	0	0.83	0.17	0.63	0.37
slc23636_chr6	Redirect to UCSC	HLA-DRB1	major histocompatibility complex, class II, DR beta 1	0	1	0	1	0
slc23154_chr16	Redirect to UCSC	GCSH	glycine cleavage system protein H (aminomethyl carrier)	0	1	0	1	0
slc21599_chr3	Redirect to UCSC	LMLN	leishmanolysin-like (metallopeptidase M8 family)	NULL	NULL	NULL	0.55	0.45
slc2126_chr16	Redirect to UCSC	C16orf72	chromosome 16 open reading frame 72	NULL	NULL	NULL	0.25	0.75
slc19541_chr5	Redirect to UCSC	LARP1	La ribonucleoprotein domain family, member 1	0	0	1	1	0
slc19247_chr4	Redirect to UCSC	DHX15	DEAH (Asp-Glu-Ala-His) box polypeptide 15	0	1	0	0.99	0.01
slc17338_chr17	Redirect to UCSC	KRTAP2-2	keratin associated protein 2-2	0	1	0	0.97	0.03
slc16537_chr3	Redirect to UCSC	PPP4R2	protein phosphatase 4, regulatory subunit 2	0	0	1	1	0
slc1615_chrX	Redirect to UCSC	EIF2S3	eukaryotic translation initiation factor 2, subunit 3 gamma, 52kDa	0	1	0	1	0
slc15374_chr4	Redirect to UCSC	KIAA1712	KIAA1712	0	0	1	0.6	0.4
slc12531_chr15	Redirect to UCSC	-	-	0	0	1	1	0
slc1229_chr16	Redirect to UCSC	SRRM2	serine/arginine repetitive matrix 2	0	1	0	0.7	0.3
slc11893_chrX	Redirect to UCSC	F8A2	coagulation factor VIII-associated (intronic transcript) 2	NULL	NULL	NULL	1	0
slc11564_chr12	Redirect to UCSC	DYRK2	dual-specificity tyrosine-(Y)-phosphorylation regulated kinase 2	0	0	1	1	0
slc11092_chr13	Redirect to UCSC	SLC7A1	solute carrier family 7 (cationic amino acid transporter, y+ system), member 1	0	0	1	1	0
slc10768_chr19	Redirect to UCSC	SAMD4B	sterile alpha motif domain containing 4B	NULL	NULL	NULL	0.5	0.5
slc9562_chr10	Redirect to UCSC	ZMIZ1	zinc finger, MIZ-type containing 1	0	0.11	0.89	0.89	0.11
slc9171_chr4	Redirect to UCSC	PDLIM5	PDZ and LIM domain 5	0	1	0	0.37	0.63
slc8995_chr12	Redirect to UCSC	COPZ1	coatomer protein complex, subunit zeta 1	0	0	1	1	0
slc73774_chr1	Redirect to UCSC	OPN3	opsin 3	0	0	1	0.18	0.82
slc64368_chr1	Redirect to UCSC	KIAA0040	KIAA0040	0	0	1	1	0
slc64096_chr1	Redirect to UCSC	SERPINC1	serpin peptidase inhibitor, clade C (antithrombin), member 1	0	0	1	0.67	0.33
slc6371_chr13	Redirect to UCSC	RPL21	ribosomal protein L21	0	0	1	1	0
slc5543_chr1	Redirect to UCSC	-	-	0	0	1	1	0
slc46191_chr1	Redirect to UCSC	MTF1	metal-regulatory transcription factor 1	0	0	1	1	0
slc42413_chr3	Redirect to UCSC	NCBP2	nuclear cap binding protein subunit 2, 20kDa	0	0	1	1	0
slc3924_chr8	Redirect to UCSC	PROSC	proline synthetase co-transcribed homolog (bacterial)	0	0	1	1	0
slc3289_chr4	Redirect to UCSC	RBPJ	recombination signal binding protein for immunoglobulin kappa J region	0	0	1	1	0
slc29970_chr7	Redirect to UCSC	SRPK2	SFRS protein kinase 2	NULL	NULL	NULL	0	1
slc28376_chr4	Redirect to UCSC	SETD7	SET domain containing (lysine methyltransferase) 7	0	0	1	0.83	0.17
slc26688_chr17	Redirect to UCSC	TBC1D3C	TBC1 domain family, member 3C	0	0	1	1	0
slc25673_chr6	Redirect to UCSC	DAXX	death-domain associated protein	0	1	0	1	0
slc2484_chr21	Redirect to UCSC	DYRK1A	dual-specificity tyrosine-(Y)-phosphorylation regulated kinase 1A	0	0	1	1	0
slc23726_chr7	Redirect to UCSC	PSMA2	proteasome (prosome, macropain) subunit, alpha type, 2	0	0	1	0.93	0.07
slc2157_chr20	Redirect to UCSC	BTBD3	BTB (POZ) domain containing 3	0	0	1	1	0
slc19237_chr16	Redirect to UCSC	CSNK2A2	casein kinase 2, alpha prime polypeptide	NULL	NULL	NULL	0.4	0.6
slc19065_chr12	Redirect to UCSC	NUDT4	nudix (nucleoside diphosphate linked moiety X)-type motif 4	0	0	1	1	0
slc15342_chr16	Redirect to UCSC	-	-	0	0	1	1	0
slc14556_chr9	Redirect to UCSC	-	-	1	0	0	1	0
slc14007_chr10	Redirect to UCSC	NOLC1	nucleolar and coiled-body phosphoprotein 1	0	1	0	1	0
slc11306_chrX	Redirect to UCSC	-	-	0	0	1	1	0
slc34723_chr10	Redirect to UCSC	NULL	NULL	0.1	0.9	0	NULL	NULL
slc9567_chr14	Redirect to UCSC	UBR7	ubiquitin protein ligase E3 component n-recognin 7 (putative)	0	0	1	1	0
slc9395_chrX	Redirect to UCSC	XIAP	X-linked inhibitor of apoptosis	0	0	1	1	0
slc8352_chr17	Redirect to UCSC	TMEM106A	transmembrane protein 106A	0	0	1	1	0
slc7814_chr8	Redirect to UCSC	CPNE3	copine III	0	0	1	1	0
slc6034_chr22	Redirect to UCSC	WBP2NL	WBP2 N-terminal like	0	0	1	0	1
slc59866_chr1	Redirect to UCSC	-	-	0	0	1	1	0
slc5373_chr1	Redirect to UCSC	-	-	0	0	1	1	0
slc445_chr19	Redirect to UCSC	KIR2DL4	killer cell immunoglobulin-like receptor, two domains, long cytoplasmic tail, 4	0	0	1	1	0
slc37413_chr6	Redirect to UCSC	C6orf35	chromosome 6 open reading frame 35	0	0	1	1	0
slc33786_chr3	Redirect to UCSC	LRRC58	leucine rich repeat containing 58	0	0	1	1	0
slc3283_chr16	Redirect to UCSC	BFAR	bifunctional apoptosis regulator	0	0.86	0.14	1	0
slc32585_chr12	Redirect to UCSC	NAP1L1	nucleosome assembly protein 1-like 1	0.25	0	0.75	1	0
slc31815_chr19	Redirect to UCSC	ZNF45	zinc finger protein 45	0	1	0	1	0
slc31278_chr19	Redirect to UCSC	GSK3A	glycogen synthase kinase 3 alpha	0	1	0	0.97	0.03
slc30044_chr1	Redirect to UCSC	TROVE2	TROVE domain family, member 2	NULL	NULL	NULL	0.2	0.8
slc2927_chr13	Redirect to UCSC	RPL21	ribosomal protein L21	0	0	1	1	0
slc2792_chr12	Redirect to UCSC	-	-	0	0	1	1	0
slc27574_chr2	Redirect to UCSC	PUM2	pumilio homolog 2 (Drosophila)	0	1	0	1	0
slc26087_chr19	Redirect to UCSC	ZNF724P	zinc finger protein 724 pseudogene	0	1	0	1	0
slc2232_chr12	Redirect to UCSC	ATN1	atrophin 1	0	1	0	0.9	0.1
slc21924_chr11	Redirect to UCSC	-	-	0	0	1	1	0
slc20990_chr3	Redirect to UCSC	PPP4R2	protein phosphatase 4, regulatory subunit 2	0	0	1	1	0
slc20045_chrX	Redirect to UCSC	NULL	NULL	NULL	NULL	NULL	1	0
slc19782_chr1	Redirect to UCSC	-	-	0	1	0	1	0
slc18970_chr12	Redirect to UCSC	NUDT4	nudix (nucleoside diphosphate linked moiety X)-type motif 4	0	0.31	0.69	1	0
slc18310_chr20	Redirect to UCSC	STMN3	stathmin-like 3	0	0	1	1	0
slc18285_chr1	Redirect to UCSC	-	-	0	0	1	1	0
slc17954_chr17	Redirect to UCSC	KRTAP2-2	keratin associated protein 2-2	0	0	1	1	0
slc17378_chr11	Redirect to UCSC	TPP1	tripeptidyl peptidase I	0	0	1	1	0
slc16759_chr16	Redirect to UCSC	XPO6	exportin 6	0	1	0	1	0
slc16491_chr5	Redirect to UCSC	BTNL8	butyrophilin-like 8	NULL	NULL	NULL	0	1
slc16105_chr2	Redirect to UCSC	GORASP2	golgi reassembly stacking protein 2, 55kDa	0	1	0	1	0
slc16060_chr8	Redirect to UCSC	TCEA1	transcription elongation factor A (SII), 1	0	0	1	1	0
slc15724_chr3	Redirect to UCSC	-	-	0	0	1	1	0
slc14366_chr17	Redirect to UCSC	PRKAR1A	protein kinase, cAMP-dependent, regulatory, type I, alpha (tissue specific extinguisher 1)	0	0	1	0.89	0.11
slc14047_chr16	Redirect to UCSC	TFAP4	transcription factor AP-4 (activating enhancer binding protein 4)	0	0.83	0.17	1	0
slc139_chr6	Redirect to UCSC	OR10C1	olfactory receptor, family 10, subfamily C, member 1	0	0	1	1	0
slc13848_chr15	Redirect to UCSC	-	-	0	0	1	1	0
slc11753_chr6	Redirect to UCSC	PNRC1	proline-rich nuclear receptor coactivator 1	0	0.25	0.75	1	0
slc11634_chr15	Redirect to UCSC	WASH3P	WAS protein family homolog 3 pseudogene	0	0	1	1	0
slc15895_chr5	Redirect to UCSC	SMAD5	SMAD family member 5	0	0	1	1	0
slc904_chr4	Redirect to UCSC	RNF4	ring finger protein 4	0	0	1	1	0
slc7987_chr20	Redirect to UCSC	CSTF1	cleavage stimulation factor, 3' pre-RNA, subunit 1, 50kDa	0	1	0	1	0
slc6745_chr19	Redirect to UCSC	KIR2DL4	killer cell immunoglobulin-like receptor, two domains, long cytoplasmic tail, 4	0	0	1	1	0
slc65726_chr1	Redirect to UCSC	IVNS1ABP	influenza virus NS1A binding protein	0	0	1	1	0
slc6549_chr11	Redirect to UCSC	TMEM138	transmembrane protein 138	0	1	0	0.99	0.01
slc65302_chr1	Redirect to UCSC	GLUL	glutamate-ammonia ligase (glutamine synthetase)	0.08	0	0.92	1	0
slc5806_chr15	Redirect to UCSC	WASH3P	WAS protein family homolog 3 pseudogene	0	0	1	1	0
slc38720_chr5	Redirect to UCSC	CLINT1	clathrin interactor 1	0	0	1	1	0
slc38008_chr5	Redirect to UCSC	RPS14	ribosomal protein S14	0	1	0	1	0
slc37728_chr3	Redirect to UCSC	PFN2	profilin 2	0	0	1	1	0
slc37163_chr12	Redirect to UCSC	BRAP	BRCA1 associated protein	0	0	1	1	0
slc36886_chr5	Redirect to UCSC	DIAPH1	diaphanous homolog 1 (Drosophila)	0	0	1	1	0
slc36812_chr1	Redirect to UCSC	ARV1	ARV1 homolog (S. cerevisiae)	0	0	1	1	0
slc34451_chr3	Redirect to UCSC	PTPLB	protein tyrosine phosphatase-like (proline instead of catalytic arginine), member b	0	0	1	1	0
slc28450_chr10	Redirect to UCSC	OAT	ornithine aminotransferase (gyrate atrophy)	0	0	1	1	0
slc25821_chr2	Redirect to UCSC	2016-09-02	septin 2	0	0	1	1	0
slc2321_chr19	Redirect to UCSC	KIR2DL4	killer cell immunoglobulin-like receptor, two domains, long cytoplasmic tail, 4	0	0.8	0.2	0.78	0.22
slc22226_chr11	Redirect to UCSC	-	-	0	0	1	1	0
slc20419_chr7	Redirect to UCSC	DAGLB	diacylglycerol lipase, beta	0	0	1	0.77	0.23
slc19077_chr17	Redirect to UCSC	KRTAP2-2	keratin associated protein 2-2	0	0	1	1	0
slc16056_chr15	Redirect to UCSC	-	-	0	0	1	1	0
slc13481_chr6	Redirect to UCSC	AMD1	adenosylmethionine decarboxylase 1	0	0	1	1	0
slc12937_chr20	Redirect to UCSC	PLAGL2	pleiomorphic adenoma gene-like 2	0	0	1	1	0
slc12526_chr6	Redirect to UCSC	LIN28B	lin-28 homolog B (C. elegans)	0	0	1	1	0
slc11284_chr20	Redirect to UCSC	PCNA	proliferating cell nuclear antigen	0	0	1	1	0
slc11177_chr12	Redirect to UCSC	HMGA2	high mobility group AT-hook 2	0	0	1	1	0
slc8791_chr20	Redirect to UCSC	C20orf177	chromosome 20 open reading frame 177	0	0	1	1	0
slc8526_chr4	Redirect to UCSC	PTPN13	protein tyrosine phosphatase, non-receptor type 13 (APO-1/CD95 (Fas)-associated phosphatase)	0	1	0	1	0
slc8511_chr12	Redirect to UCSC	PCBP2	poly(rC) binding protein 2	0	0	1	1	0
slc8313_chr3	Redirect to UCSC	NDUFB4	NADH dehydrogenase (ubiquinone) 1 beta subcomplex, 4, 15kDa	0	1	0	1	0
slc8067_chrX	Redirect to UCSC	CXorf39	chromosome X open reading frame 39	NULL	NULL	NULL	0.5	0.5
slc626_chr2	Redirect to UCSC	KLF11	Kruppel-like factor 11	0	0	1	1	0
slc616_chr16	Redirect to UCSC	HN1L	hematological and neurological expressed 1-like	0	0	1	1	0
slc60547_chr1	Redirect to UCSC	-	-	0	0	1	1	0
slc59299_chr1	Redirect to UCSC	-	-	0	0	1	1	0
slc46260_chr1	Redirect to UCSC	MTF1	metal-regulatory transcription factor 1	0	1	0	0.86	0.14
slc40881_chr12	Redirect to UCSC	GOLGA3	golgi autoantigen, golgin subfamily a, 3	0	0	1	1	0
slc40247_chr2	Redirect to UCSC	ZEB2	zinc finger E-box binding homeobox 2	0	0.71	0.29	0.88	0.12
slc36278_chr2	Redirect to UCSC	AFF3	AF4/FMR2 family, member 3	0	0	1	1	0
slc35979_chr1	Redirect to UCSC	-	-	0	0	1	1	0
slc34128_chr19	Redirect to UCSC	ZNF614	zinc finger protein 614	0	1	0	0.88	0.12
slc33344_chr5	Redirect to UCSC	NULL	NULL	NULL	NULL	NULL	1	0
slc321_chr18	Redirect to UCSC	-	-	0	0	1	1	0
slc29879_chr12	Redirect to UCSC	PHC1B	polyhomeotic homolog 1B (Drosophila)	0	0	1	1	0
slc29079_chr19	Redirect to UCSC	-	-	NULL	NULL	NULL	0.5	0.5
slc28541_chr10	Redirect to UCSC	OAT	ornithine aminotransferase (gyrate atrophy)	0	0	1	1	0
slc2610_chr22	Redirect to UCSC	KREMEN1	kringle containing transmembrane protein 1	0	1	0	0.98	0.02
slc25909_chr6	Redirect to UCSC	NUDT3	nudix (nucleoside diphosphate linked moiety X)-type motif 3	0	0.88	0.12	1	0
slc23421_chr3	Redirect to UCSC	ZFYVE20	zinc finger, FYVE domain containing 20	0	0	1	1	0
slc22964_chr1	Redirect to UCSC	UBAP2L	ubiquitin associated protein 2-like	0	1	0	0.89	0.11
slc2247_chr10	Redirect to UCSC	VIM	vimentin	0	0.08	0.92	1	0
slc21424_chr5	Redirect to UCSC	C5orf25	chromosome 5 open reading frame 25	0	0	1	1	0
slc20783_chr19	Redirect to UCSC	MKNK2	MAP kinase interacting serine/threonine kinase 2	0	0	1	1	0
slc19236_chr16	Redirect to UCSC	CSNK2A2	casein kinase 2, alpha prime polypeptide	NULL	NULL	NULL	0.4	0.6
slc18133_chr20	Redirect to UCSC	EEF1A2	eukaryotic translation elongation factor 1 alpha 2	0	0	1	1	0
slc16786_chr14	Redirect to UCSC	GMFB	glia maturation factor, beta	0	0	1	1	0
slc15883_chr16	Redirect to UCSC	CDR2	cerebellar degeneration-related protein 2, 62kDa	0	0	1	0.8	0.2
slc15860_chr5	Redirect to UCSC	SMAD5	SMAD family member 5	0	1	0	0.93	0.07
slc14261_chr20	Redirect to UCSC	-	-	0	0	1	0.67	0.33
slc13238_chr10	Redirect to UCSC	SCD	stearoyl-CoA desaturase (delta-9-desaturase)	0	1	0	0.99	0.01
slc1317_chr6	Redirect to UCSC	HSPA1B	heat shock 70kDa protein 1B	0	0	1	0.94	0.06
slc1272_chr3	Redirect to UCSC	CCR5	chemokine (C-C motif) receptor 5	0	0	1	0.88	0.12
slc11987_chr7	Redirect to UCSC	PMPCB	peptidase (mitochondrial processing) beta	0	1	0	0.96	0.04
slc11806_chr6	Redirect to UCSC	PM20D2	peptidase M20 domain containing 2	0	0	1	1	0
slc1162_chr17	Redirect to UCSC	TMEM106A	transmembrane protein 106A	0	0	1	1	0
slc11312_chrX	Redirect to UCSC	-	-	0	0	1	1	0
slc10068_chr15	Redirect to UCSC	ABHD2	abhydrolase domain containing 2	0	0	1	1	0
slc9235_chr2	Redirect to UCSC	RMND5A	required for meiotic nuclear division 5 homolog A (S. cerevisiae)	0	0	1	0.67	0.33
slc8637_chr16	Redirect to UCSC	CBFB	core-binding factor, beta subunit	0	0	1	1	0
slc7447_chr10	Redirect to UCSC	DDX21	DEAD (Asp-Glu-Ala-Asp) box polypeptide 21	0	1	0	1	0
slc73936_chr1	Redirect to UCSC	AKT3	v-akt murine thymoma viral oncogene homolog 3 (protein kinase B, gamma)	NULL	NULL	NULL	0	1
slc7027_chr5	Redirect to UCSC	MAP1B	microtubule-associated protein 1B	0	0	1	0.91	0.09
slc67767_chr1	Redirect to UCSC	SLC41A1	solute carrier family 41, member 1	0	0	1	1	0
slc65307_chr1	Redirect to UCSC	GLUL	glutamate-ammonia ligase (glutamine synthetase)	0	0	1	1	0
slc64707_chr1	Redirect to UCSC	ABL2	v-abl Abelson murine leukemia viral oncogene homolog 2 (arg, Abelson-related gene)	0	0	1	1	0
slc6455_chr9	Redirect to UCSC	C9orf169	chromosome 9 open reading frame 169	0	0	1	1	0
slc48999_chr2	Redirect to UCSC	PDE6D	phosphodiesterase 6D, cGMP-specific, rod, delta	0	0	1	0.89	0.11
slc463_chr4	Redirect to UCSC	C4orf42	chromosome 4 open reading frame 42	0	0	1	0.67	0.33
slc4611_chr12	Redirect to UCSC	ETNK1	ethanolamine kinase 1	0	0	1	1	0
slc34998_chr1	Redirect to UCSC	CNIH4	cornichon homolog 4 (Drosophila)	0	1	0	1	0
slc34061_chr6	Redirect to UCSC	C6orf35	chromosome 6 open reading frame 35	0	0	1	1	0
slc33179_chr19	Redirect to UCSC	KDELR1	KDEL (Lys-Asp-Glu-Leu) endoplasmic reticulum protein retention receptor 1	0	1	0	0.99	0.01
slc31671_chr6	Redirect to UCSC	C6orf35	chromosome 6 open reading frame 35	0	1	0	1	0
slc29922_chr5	Redirect to UCSC	-	-	0	0	1	1	0
slc25807_chr2	Redirect to UCSC	2016-09-02	septin 2	0	0	1	1	0
slc2514_chr20	Redirect to UCSC	DSTN	destrin (actin depolymerizing factor)	0	0	1	1	0
slc22994_chr16	Redirect to UCSC	SLC7A5	solute carrier family 7 (cationic amino acid transporter, y+ system), member 5	0	0	1	1	0
slc2245_chr6	Redirect to UCSC	HSPA1B	heat shock 70kDa protein 1B	0	0	1	1	0
slc19478_chr7	Redirect to UCSC	DNAJB6	DnaJ (Hsp40) homolog, subfamily B, member 6	0	0	1	1	0
slc17805_chr1	Redirect to UCSC	PRMT6	protein arginine methyltransferase 6	0	0	1	1	0
slc16536_chr20	Redirect to UCSC	EEF1A2	eukaryotic translation elongation factor 1 alpha 2	0	0	1	1	0
slc15887_chr5	Redirect to UCSC	SMAD5	SMAD family member 5	0	0	1	1	0
slc1378_chr15	Redirect to UCSC	C15orf23	chromosome 15 open reading frame 23	0	0	1	1	0
slc13012_chr22	Redirect to UCSC	NDUFA6	NADH dehydrogenase (ubiquinone) 1 alpha subcomplex, 6, 14kDa	0	0	1	1	0
slc12935_chr20	Redirect to UCSC	PLAGL2	pleiomorphic adenoma gene-like 2	0	0	1	1	0
slc12181_chr13	Redirect to UCSC	FAM48A	family with sequence similarity 48, member A	0.1	0.9	0	1	0
slc11310_chr14	Redirect to UCSC	RCOR1	REST corepressor 1	0	0	1	1	0
slc13792_chr1	Redirect to UCSC	-	-	0	0	1	0.5	0.5
slc8878_chr12	Redirect to UCSC	HOXC4	homeobox C4	0	1	0	1	0
slc71951_chr1	Redirect to UCSC	EGLN1	egl nine homolog 1 (C. elegans)	0	0	1	0.83	0.17
slc67378_chr1	Redirect to UCSC	RBBP5	retinoblastoma binding protein 5	0	0	1	1	0
slc61555_chr1	Redirect to UCSC	KIAA0907	KIAA0907	0	0	1	1	0
slc5983_chr20	Redirect to UCSC	SFRS6	splicing factor, arginine/serine-rich 6	0	0	1	0.89	0.11
slc5440_chr17	Redirect to UCSC	TMEM106A	transmembrane protein 106A	0	0	1	1	0
slc45936_chr2	Redirect to UCSC	INO80D	INO80 complex subunit D	0	0	1	1	0
slc44165_chr1	Redirect to UCSC	NBPF14	neuroblastoma breakpoint family, member 14	0	0	1	0.89	0.11
slc36275_chr5	Redirect to UCSC	ETF1	eukaryotic translation termination factor 1	0	0	1	1	0
slc3373_chr14	Redirect to UCSC	MAPK1IP1L	mitogen-activated protein kinase 1 interacting protein 1-like	0	1	0	1	0
slc32906_chr10	Redirect to UCSC	EIF3A	eukaryotic translation initiation factor 3, subunit A	0	0	1	1	0
slc32532_chr5	Redirect to UCSC	STARD4	StAR-related lipid transfer (START) domain containing 4	0	0	1	1	0
slc31975_chr3	Redirect to UCSC	CLDND1	claudin domain containing 1	0	0	1	0.95	0.05
slc30770_chr3	Redirect to UCSC	RYBP	RING1 and YY1 binding protein	0	0	1	1	0
slc3009_chr7	Redirect to UCSC	CREB5	cAMP responsive element binding protein 5	0	1	0	1	0
slc29834_chr12	Redirect to UCSC	PHC1B	polyhomeotic homolog 1B (Drosophila)	0	0	1	1	0
slc28223_chr3	Redirect to UCSC	WDR82	WD repeat domain 82	0	0	1	1	0
slc24119_chr4	Redirect to UCSC	PIGY	phosphatidylinositol glycan anchor biosynthesis, class Y	0	0.75	0.25	1	0
slc22812_chr12	Redirect to UCSC	ZNF384	zinc finger protein 384	0	0	1	1	0
slc22791_chr17	Redirect to UCSC	PHF12	PHD finger protein 12	0	0	1	1	0
slc22685_chr17	Redirect to UCSC	KRTAP2-2	keratin associated protein 2-2	0	0.09	0.91	1	0
slc22256_chr5	Redirect to UCSC	CANX	calnexin	0	1	0	1	0
slc21919_chr1	Redirect to UCSC	RPRD2	regulation of nuclear pre-mRNA domain containing 2	0	1	0	1	0
slc20673_chr16	Redirect to UCSC	-	-	0	0	1	0.5	0.5
slc19342_chr15	Redirect to UCSC	-	-	0	1	0	1	0
slc18807_chr13	Redirect to UCSC	EFNB2	ephrin-B2	0	0	1	1	0
slc18508_chr2	Redirect to UCSC	ING5	inhibitor of growth family, member 5	0	0	1	1	0
slc15415_chr12	Redirect to UCSC	NUDT4	nudix (nucleoside diphosphate linked moiety X)-type motif 4	NULL	NULL	NULL	1	0
slc14442_chr3	Redirect to UCSC	PPP4R2	protein phosphatase 4, regulatory subunit 2	0	0	1	0.57	0.43
slc14404_chr11	Redirect to UCSC	CBL	Cas-Br-M (murine) ecotropic retroviral transforming sequence	0	0	1	1	0
slc14214_chr16	Redirect to UCSC	-	-	0	0	1	1	0
slc141_chr6	Redirect to UCSC	OR10C1	olfactory receptor, family 10, subfamily C, member 1	0	0	1	1	0
slc12242_chr6	Redirect to UCSC	KIAA0776	KIAA0776	0	0	1	1	0
slc12211_chr12	Redirect to UCSC	FRS2	fibroblast growth factor receptor substrate 2	0	0	1	1	0
slc11441_chr16	Redirect to UCSC	HSBP1	heat shock factor binding protein 1	0	0	1	1	0
slc11341_chr9	Redirect to UCSC	C9orf169	chromosome 9 open reading frame 169	0	0	1	1	0
slc10400_chr1	Redirect to UCSC	-	-	0	0	1	1	0
slc9736_chr3	Redirect to UCSC	C3orf14	chromosome 3 open reading frame 14	0	0	1	1	0
slc9628_chr10	Redirect to UCSC	PPIF	peptidylprolyl isomerase F	0	0	1	1	0
slc8885_chr12	Redirect to UCSC	HOXC4	homeobox C4	0	0	1	1	0
slc8200_chr6	Redirect to UCSC	CENPQ	centromere protein Q	0	0	1	1	0
slc8120_chr16	Redirect to UCSC	C16orf57	chromosome 16 open reading frame 57	0	0	1	1	0
slc7097_chr12	Redirect to UCSC	TUBA1C	tubulin, alpha 1c	0	1	0	0.95	0.05
slc7034_chrX	Redirect to UCSC	ZNF711	zinc finger protein 711	0	0	1	1	0
slc64850_chr1	Redirect to UCSC	NULL	NULL	NULL	NULL	NULL	1	0
slc6016_chr8	Redirect to UCSC	YTHDF3	YTH domain family, member 3	0	1	0	1	0
slc46707_chr1	Redirect to UCSC	NBPF14	neuroblastoma breakpoint family, member 14	0	0	1	1	0
slc4020_chr17	Redirect to UCSC	TMEM106A	transmembrane protein 106A	0	0	1	1	0
slc40080_chr5	Redirect to UCSC	KIAA1191	KIAA1191	0	0	1	0.86	0.14
slc34360_chr10	Redirect to UCSC	MKI67	antigen identified by monoclonal antibody Ki-67	0	0	1	1	0
slc30704_chr2	Redirect to UCSC	MCFD2	multiple coagulation factor deficiency 2	0	0	1	1	0
slc29814_chr11	Redirect to UCSC	DDX6	DEAD (Asp-Glu-Ala-Asp) box polypeptide 6	0	0	1	1	0
slc29614_chr12	Redirect to UCSC	PHC1B	polyhomeotic homolog 1B (Drosophila)	0	1	0	1	0
slc27445_chr5	Redirect to UCSC	CCDC125	coiled-coil domain containing 125	0	0	1	1	0
slc27016_chr11	Redirect to UCSC	NULL	NULL	NULL	NULL	NULL	1	0
slc25148_chr5	Redirect to UCSC	CCDC125	coiled-coil domain containing 125	0.12	0.88	0	1	0
slc2467_chr5	Redirect to UCSC	SERF1B	small EDRK-rich factor 1B (centromeric)	0	0.78	0.22	1	0
slc22571_chrX	Redirect to UCSC	FAM127B	family with sequence similarity 127, member B	0	0	1	1	0
slc22022_chr5	Redirect to UCSC	HNRNPAB	heterogeneous nuclear ribonucleoprotein A/B	0	1	0	1	0
slc2004_chr6	Redirect to UCSC	HSPA1B	heat shock 70kDa protein 1B	0	1	0	1	0
slc1959_chr15	Redirect to UCSC	WASH3P	WAS protein family homolog 3 pseudogene	NULL	NULL	NULL	0.75	0.25
slc18449_chr6	Redirect to UCSC	AKAP12	A kinase (PRKA) anchor protein 12	0	0	1	1	0
slc16577_chr17	Redirect to UCSC	GPS1	G protein pathway suppressor 1	0	0.89	0.11	1	0
slc15823_chrX	Redirect to UCSC	SMC1A	structural maintenance of chromosomes 1A	0	0	1	1	0
slc1541_chr21	Redirect to UCSC	SON	SON DNA binding protein	NULL	NULL	NULL	0.06	0.94
slc14996_chr14	Redirect to UCSC	FBXO33	F-box protein 33	0	0	1	1	0
slc1453_chr22	Redirect to UCSC	MIF	macrophage migration inhibitory factor (glycosylation-inhibiting factor)	0.68	0.33	0	1	0
slc14416_chr1	Redirect to UCSC	-	-	0	1	0	0.83	0.17
slc13879_chr11	Redirect to UCSC	UBE4A	ubiquitination factor E4A (UFD2 homolog, yeast)	0	0	1	1	0
slc12737_chr14	Redirect to UCSC	HNRNPC	heterogeneous nuclear ribonucleoprotein C (C1/C2)	0	0	1	1	0
slc11635_chr3	Redirect to UCSC	PPP4R2	protein phosphatase 4, regulatory subunit 2	0	0.57	0.43	1	0
slc11484_chr18	Redirect to UCSC	MYO5B	myosin VB	NULL	NULL	NULL	1	0
slc10957_chr6	Redirect to UCSC	TPBG	trophoblast glycoprotein	0	0	1	1	0
slc9898_chr17	Redirect to UCSC	KPNA2	karyopherin alpha 2 (RAG cohort 1, importin alpha 1)	NULL	NULL	NULL	1	0
slc7485_chr4	Redirect to UCSC	SHROOM3	shroom family member 3	0	0	1	1	0
slc74438_chr1	Redirect to UCSC	HNRNPU	heterogeneous nuclear ribonucleoprotein U (scaffold attachment factor A)	0	0	1	1	0
slc7213_chr9	Redirect to UCSC	C9orf169	chromosome 9 open reading frame 169	0	0	1	1	0
slc686_chr3	Redirect to UCSC	CCR5	chemokine (C-C motif) receptor 5	0	1	0	1	0
slc61145_chr1	Redirect to UCSC	C1orf2	chromosome 1 open reading frame 2	0	1	0	1	0
slc6068_chr8	Redirect to UCSC	YTHDF3	YTH domain family, member 3	0	0	1	1	0
slc6000_chr7	Redirect to UCSC	VKORC1L1	vitamin K epoxide reductase complex, subunit 1-like 1	0	1	0	1	0
slc5434_chr2	Redirect to UCSC	SPTBN1	spectrin, beta, non-erythrocytic 1	0	1	0	1	0
slc49253_chr1	Redirect to UCSC	TXNDC12	thioredoxin domain containing 12 (endoplasmic reticulum)	0	0	1	1	0
slc38714_chr5	Redirect to UCSC	CLINT1	clathrin interactor 1	0	0	1	1	0
slc3687_chr2	Redirect to UCSC	CCDC75	coiled-coil domain containing 75	NULL	NULL	NULL	1	0
slc3677_chr12	Redirect to UCSC	NULL	NULL	NULL	NULL	NULL	1	0
slc34678_chr10	Redirect to UCSC	BNIP3	BCL2/adenovirus E1B 19kDa interacting protein 3	0	0	1	1	0
slc34094_chr17	Redirect to UCSC	FASN	fatty acid synthase	0	1	0	1	0
slc33969_chr2	Redirect to UCSC	NULL	NULL	0	0	1	1	0
slc31903_chr19	Redirect to UCSC	NULL	NULL	NULL	NULL	NULL	1	0
slc30689_chr12	Redirect to UCSC	NACA	nascent polypeptide-associated complex alpha subunit	0	1	0	0.97	0.03
slc29476_chr17	Redirect to UCSC	TBC1D3C	TBC1 domain family, member 3C	0	0	1	1	0
slc28555_chr2	Redirect to UCSC	PPM1G	protein phosphatase 1G (formerly 2C), magnesium-dependent, gamma isoform	0	0	1	1	0
slc27538_chr17	Redirect to UCSC	TBC1D3C	TBC1 domain family, member 3C	0	0	1	1	0
slc25664_chr10	Redirect to UCSC	CCDC6	coiled-coil domain containing 6	0	0	1	1	0
slc23902_chrX	Redirect to UCSC	MECP2	methyl CpG binding protein 2 (Rett syndrome)	0	0.17	0.83	1	0
slc23314_chr4	Redirect to UCSC	SEC31A	SEC31 homolog A (S. cerevisiae)	0	1	0	0.82	0.18
slc22992_chr17	Redirect to UCSC	KRTAP2-2	keratin associated protein 2-2	0	0	1	1	0
slc22732_chr4	Redirect to UCSC	CNOT6L	CCR4-NOT transcription complex, subunit 6-like	0	0	1	0.75	0.25
slc22096_chr19	Redirect to UCSC	SLC25A23	solute carrier family 25 (mitochondrial carrier; phosphate carrier), member 23	0	0	1	0.54	0.46
slc19933_chr19	Redirect to UCSC	TRIM28	tripartite motif-containing 28	0	1	0	1	0
slc16874_chr2	Redirect to UCSC	HOXD13	homeobox D13	0	0	1	1	0
slc16273_chr14	Redirect to UCSC	NULL	NULL	NULL	NULL	NULL	1	0
slc1434_chr11	Redirect to UCSC	IPO7	importin 7	0	0	1	1	0
slc13523_chr16	Redirect to UCSC	ZNF200	zinc finger protein 200	0	0	1	1	0
slc1341_chr17	Redirect to UCSC	TMEM106A	transmembrane protein 106A	0	0	1	1	0
slc13013_chr1	Redirect to UCSC	-	-	0	0	1	1	0
slc12754_chr7	Redirect to UCSC	CBLL1	Cas-Br-M (murine) ecotropic retroviral transforming sequence-like 1	0	0	1	1	0
slc11955_chr9	Redirect to UCSC	C9orf169	chromosome 9 open reading frame 169	0	0	1	1	0
slc11292_chrX	Redirect to UCSC	-	-	0	0	1	1	0
slc10168_chr18	Redirect to UCSC	NULL	NULL	0	0	1	1	0
slc12357_chr17	Redirect to UCSC	KPNA2	karyopherin alpha 2 (RAG cohort 1, importin alpha 1)	0	0	1	1	0
slc9685_chr7	Redirect to UCSC	-	-	0	0	1	1	0
slc9120_chr2	Redirect to UCSC	MRPL35	mitochondrial ribosomal protein L35	0	0	1	0.71	0.29
slc8737_chr4	Redirect to UCSC	AFF1	AF4/FMR2 family, member 1	0	0	1	1	0
slc7890_chr12	Redirect to UCSC	DAZAP2	DAZ associated protein 2	0	0	1	0.94	0.06
slc7543_chr12	Redirect to UCSC	LARP4	La ribonucleoprotein domain family, member 4	0	0	1	1	0
slc73951_chr1	Redirect to UCSC	AKT3	v-akt murine thymoma viral oncogene homolog 3 (protein kinase B, gamma)	NULL	NULL	NULL	0.33	0.67
slc66949_chr1	Redirect to UCSC	JARID1B	jumonji, AT rich interactive domain 1B	0	0	1	1	0
slc662_chr18	Redirect to UCSC	ANKRD12	ankyrin repeat domain 12	0	1	0	1	0
slc6497_chr2	Redirect to UCSC	ING5	inhibitor of growth family, member 5	0	0	1	1	0
slc60728_chr1	Redirect to UCSC	-	-	0	0	1	1	0
slc5369_chr22	Redirect to UCSC	RBX1	ring-box 1	0	1	0	1	0
slc5325_chrX	Redirect to UCSC	-	-	NULL	NULL	NULL	0.33	0.67
slc47214_chr1	Redirect to UCSC	NBPF14	neuroblastoma breakpoint family, member 14	0	0	1	1	0
slc40742_chr3	Redirect to UCSC	DCUN1D1	DCN1, defective in cullin neddylation 1, domain containing 1 (S. cerevisiae)	0	0	1	1	0
slc39058_chr6	Redirect to UCSC	C6orf35	chromosome 6 open reading frame 35	0	1	0	1	0
slc34915_chr1	Redirect to UCSC	-	-	0	0	1	1	0
slc34368_chr17	Redirect to UCSC	WDR45L	WDR45-like	0	1	0	0.99	0.01
slc30888_chr4	Redirect to UCSC	HMGB2	high-mobility group box 2	0	1	0	1	0
slc29092_chr19	Redirect to UCSC	-	-	NULL	NULL	NULL	0	1
slc28524_chr6	Redirect to UCSC	ELOVL5	ELOVL family member 5, elongation of long chain fatty acids (FEN1/Elo2, SUR4/Elo3-like, yeast)	0	0	1	1	0
slc25277_chr10	Redirect to UCSC	CSTF2T	cleavage stimulation factor, 3' pre-RNA, subunit 2, 64kDa, tau variant	0	0	1	1	0
slc2490_chr14	Redirect to UCSC	PPIL5	peptidylprolyl isomerase (cyclophilin)-like 5	0	0.85	0.15	1	0
slc24606_chr1	Redirect to UCSC	-	-	NULL	NULL	NULL	1	0
slc24458_chr19	Redirect to UCSC	DNAJB1	DnaJ (Hsp40) homolog, subfamily B, member 1	0	0	1	1	0
slc2443_chr17	Redirect to UCSC	TMEM106A	transmembrane protein 106A	0	0	1	1	0
slc2358_chr3	Redirect to UCSC	EAF1	ELL associated factor 1	0	0	1	1	0
slc21542_chr6	Redirect to UCSC	HLA-DRB1	major histocompatibility complex, class II, DR beta 1	0	0	1	0.92	0.08
slc21000_chr5	Redirect to UCSC	CPEB4	cytoplasmic polyadenylation element binding protein 4	0	1	0	1	0
slc2059_chr18	Redirect to UCSC	GATA6	GATA binding protein 6	0	1	0	1	0
slc20439_chr9	Redirect to UCSC	-	-	0	0.05	0.95	1	0
slc18926_chr9	Redirect to UCSC	PTAR1	protein prenyltransferase alpha subunit repeat containing 1	0	0	1	1	0
slc18162_chr5	Redirect to UCSC	BTNL8	butyrophilin-like 8	0	0	1	1	0
slc17229_chr9	Redirect to UCSC	-	-	0	0	1	1	0
slc14967_chr5	Redirect to UCSC	CDC42SE2	CDC42 small effector 2	0	0	1	1	0
slc14358_chr17	Redirect to UCSC	PRKAR1A	protein kinase, cAMP-dependent, regulatory, type I, alpha (tissue specific extinguisher 1)	0	0.05	0.95	0.93	0.07
slc13937_chr20	Redirect to UCSC	CPNE1	copine I	0	0	1	0.9	0.1
slc12898_chr7	Redirect to UCSC	DLD	dihydrolipoamide dehydrogenase	0	0	1	1	0
slc12187_chr9	Redirect to UCSC	AIF1L	allograft inflammatory factor 1-like	0	0	1	1	0
slc11822_chr6	Redirect to UCSC	PM20D2	peptidase M20 domain containing 2	0	0	1	1	0
slc11682_chr14	Redirect to UCSC	MARK3	MAP/microtubule affinity-regulating kinase 3	0	1	0	1	0
slc10797_chr10	Redirect to UCSC	PCGF5	polycomb group ring finger 5	0	0	1	1	0
slc10041_chr15	Redirect to UCSC	ABHD2	abhydrolase domain containing 2	0	0	1	1	0
slc8198_chr16	Redirect to UCSC	GINS3	GINS complex subunit 3 (Psf3 homolog)	0	0	1	1	0
slc7352_chr3	Redirect to UCSC	C3orf60	chromosome 3 open reading frame 60	0	1	0	1	0
slc7235_chr12	Redirect to UCSC	SPATS2	spermatogenesis associated, serine-rich 2	0	0.03	0.97	1	0
slc7225_chr9	Redirect to UCSC	C9orf169	chromosome 9 open reading frame 169	0	0	1	1	0
slc6960_chr6	Redirect to UCSC	TOMM6	translocase of outer mitochondrial membrane 6 homolog (yeast)	0	0	1	0.88	0.12
slc65308_chr1	Redirect to UCSC	GLUL	glutamate-ammonia ligase (glutamine synthetase)	0	0	1	1	0
slc619_chr3	Redirect to UCSC	CCR5	chemokine (C-C motif) receptor 5	0	1	0	0.84	0.16
slc56675_chr1	Redirect to UCSC	NBPF14	neuroblastoma breakpoint family, member 14	0	1	0	1	0
slc51663_chr1	Redirect to UCSC	NBPF14	neuroblastoma breakpoint family, member 14	0	0	1	1	0
slc4239_chr15	Redirect to UCSC	WASH3P	WAS protein family homolog 3 pseudogene	0	0	1	0.75	0.25
slc37850_chr5	Redirect to UCSC	CSNK1A1	casein kinase 1, alpha 1	0.18	0.02	0.8	1	0
slc3738_chr8	Redirect to UCSC	MAK16	MAK16 homolog (S. cerevisiae)	0	0	1	0.88	0.12
slc35633_chr2	Redirect to UCSC	-	-	0	1	0	0.83	0.17
slc34877_chr1	Redirect to UCSC	-	-	0	0	1	1	0
slc33285_chr5	Redirect to UCSC	TICAM2	toll-like receptor adaptor molecule 2	0	0	1	0.27	0.73
slc33179_chr10	Redirect to UCSC	OAT	ornithine aminotransferase (gyrate atrophy)	0	0	1	1	0
slc32945_chr6	Redirect to UCSC	C6orf35	chromosome 6 open reading frame 35	0.12	0.88	0	0.9	0.1
slc3230_chr20	Redirect to UCSC	GZF1	GDNF-inducible zinc finger protein 1	0	0	1	1	0
slc3207_chr19	Redirect to UCSC	KIR2DL4	killer cell immunoglobulin-like receptor, two domains, long cytoplasmic tail, 4	0	0.59	0.41	1	0
slc29970_chr2	Redirect to UCSC	THUMPD2	THUMP domain containing 2	0	0	1	1	0
slc29827_chr11	Redirect to UCSC	DDX6	DEAD (Asp-Glu-Ala-Asp) box polypeptide 6	0	1	0	0.86	0.14
slc28418_chr4	Redirect to UCSC	SETD7	SET domain containing (lysine methyltransferase) 7	0	0	1	0.8	0.2
slc27_chr11	Redirect to UCSC	RIC8A	resistance to inhibitors of cholinesterase 8 homolog A (C. elegans)	0	0	1	1	0
slc27034_chr19	Redirect to UCSC	ANKRD27	ankyrin repeat domain 27 (VPS9 domain)	0	0	1	1	0
slc26686_chr17	Redirect to UCSC	TBC1D3C	TBC1 domain family, member 3C	0	0	1	1	0
slc25274_chr10	Redirect to UCSC	CSTF2T	cleavage stimulation factor, 3' pre-RNA, subunit 2, 64kDa, tau variant	0	0	1	1	0
slc24722_chr12	Redirect to UCSC	DDX12	DEAD/H (Asp-Glu-Ala-Asp/His) box polypeptide 12 (CHL1-like helicase homolog, S. cerevisiae)	0	0	1	1	0
slc23286_chr4	Redirect to UCSC	SEC31A	SEC31 homolog A (S. cerevisiae)	0	0.55	0.45	1	0
slc22576_chr5	Redirect to UCSC	BTNL8	butyrophilin-like 8	0	1	0	1	0
slc21346_chr4	Redirect to UCSC	PPAT	phosphoribosyl pyrophosphate amidotransferase	0	0	1	1	0
slc20748_chrX	Redirect to UCSC	NKRF	NFKB repressing factor	0	0.87	0.13	1	0
slc20345_chr1	Redirect to UCSC	-	-	0	1	0	0.82	0.18
slc19363_chr10	Redirect to UCSC	IDI1	isopentenyl-diphosphate delta isomerase 1	0	0	1	1	0
slc16870_chr7	Redirect to UCSC	LUC7L2	LUC7-like 2 (S. cerevisiae)	0	0	1	1	0
slc13526_chr20	Redirect to UCSC	NCOA6	nuclear receptor coactivator 6	0	1	0	1	0
slc12591_chr22	Redirect to UCSC	TOB2	transducer of ERBB2, 2	0	0	1	1	0
slc12544_chr5	Redirect to UCSC	BTNL8	butyrophilin-like 8	0	1	0	1	0
slc11077_chr13	Redirect to UCSC	SLC7A1	solute carrier family 7 (cationic amino acid transporter, y+ system), member 1	0	0	1	1	0
slc10093_chrX	Redirect to UCSC	PHF6	PHD finger protein 6	0	0	1	1	0
slc9983_chr17	Redirect to UCSC	PNPO	pyridoxamine 5'-phosphate oxidase	0	0	1	1	0
slc9856_chr10	Redirect to UCSC	FAM22D	family with sequence similarity 22, member D	0	0	1	1	0
slc7456_chr19	Redirect to UCSC	KIR2DL4	killer cell immunoglobulin-like receptor, two domains, long cytoplasmic tail, 4	0	1	0	0.67	0.33
slc7368_chr19	Redirect to UCSC	KIR2DL4	killer cell immunoglobulin-like receptor, two domains, long cytoplasmic tail, 4	0	0	1	1	0
slc7252_chr5	Redirect to UCSC	TNPO1	transportin 1	0	0	1	1	0
slc70853_chr1	Redirect to UCSC	PARP1	poly (ADP-ribose) polymerase 1	0	0	1	1	0
slc70364_chr1	Redirect to UCSC	ENAH	enabled homolog (Drosophila)	0	0	1	1	0
slc6952_chr5	Redirect to UCSC	MAP1B	microtubule-associated protein 1B	0	1	0	1	0
slc66690_chr1	Redirect to UCSC	ZNF281	zinc finger protein 281	0	1	0	1	0
slc62640_chr1	Redirect to UCSC	PEX19	peroxisomal biogenesis factor 19	0	0	1	1	0
slc62140_chr1	Redirect to UCSC	ISG20L2	interferon stimulated exonuclease gene 20kDa-like 2	0	0	1	1	0
slc5896_chr21	Redirect to UCSC	SFRS15	splicing factor, arginine/serine-rich 15	0	1	0	1	0
slc53432_chr1	Redirect to UCSC	NBPF14	neuroblastoma breakpoint family, member 14	NULL	NULL	NULL	0.5	0.5
slc50060_chr2	Redirect to UCSC	NULL	NULL	0.09	0.91	0	1	0
slc4404_chr18	Redirect to UCSC	SMAD4	SMAD family member 4	0	0	1	1	0
slc4383_chr16	Redirect to UCSC	DCTN5	dynactin 5 (p25)	0	0	1	1	0
slc37016_chr5	Redirect to UCSC	GNPDA1	glucosamine-6-phosphate deaminase 1	0	0	1	1	0
slc35664_chr1	Redirect to UCSC	ZNF678	zinc finger protein 678	NULL	NULL	NULL	0.33	0.67
slc3236_chr19	Redirect to UCSC	KIR2DL4	killer cell immunoglobulin-like receptor, two domains, long cytoplasmic tail, 4	0	0	1	1	0
slc3074_chr22	Redirect to UCSC	TUG1	taurine upregulated 1 (non-protein coding)	0	0	1	1	0
slc29135_chr5	Redirect to UCSC	ARSB	arylsulfatase B	0	0	1	1	0
slc29094_chr7	Redirect to UCSC	TRIM4	tripartite motif-containing 4	0	0	1	1	0
slc28872_chr19	Redirect to UCSC	ZNF829	zinc finger protein 829	0	0	1	1	0
slc2751_chr1	Redirect to UCSC	-	-	0	1	0	1	0
slc27357_chr12	Redirect to UCSC	SLC38A1	solute carrier family 38, member 1	0	0	1	1	0
slc25762_chr1	Redirect to UCSC	-	-	NULL	NULL	NULL	1	0
slc24822_chr6	Redirect to UCSC	HLA-DRB1	major histocompatibility complex, class II, DR beta 1	0	0	1	1	0
slc24253_chr9	Redirect to UCSC	FBXW2	F-box and WD repeat domain containing 2	0	0	1	0.5	0.5
slc22985_chr1	Redirect to UCSC	UBAP2L	ubiquitin associated protein 2-like	0	1	0	1	0
slc22678_chrX	Redirect to UCSC	MMGT1	membrane magnesium transporter 1	0	0	1	1	0
slc22275_chr15	Redirect to UCSC	-	-	0	0	1	1	0
slc22162_chr11	Redirect to UCSC	-	-	0	0	1	1	0
slc21240_chr19	Redirect to UCSC	AES	amino-terminal enhancer of split	0	1	0	1	0
slc20469_chr1	Redirect to UCSC	-	-	NULL	NULL	NULL	1	0
slc20338_chr12	Redirect to UCSC	NUDT4	nudix (nucleoside diphosphate linked moiety X)-type motif 4	0	0	1	1	0
slc20057_chr2	Redirect to UCSC	NIF3L1	NIF3 NGG1 interacting factor 3-like 1 (S. pombe)	0	0.22	0.78	0.99	0.01
slc20006_chr4	Redirect to UCSC	APBB2	amyloid beta (A4) precursor protein-binding, family B, member 2	0	0	1	1	0
slc19946_chr2	Redirect to UCSC	SGOL2	shugoshin-like 2 (S. pombe)	0	1	0	1	0
slc19231_chr16	Redirect to UCSC	CSNK2A2	casein kinase 2, alpha prime polypeptide	NULL	NULL	NULL	0.4	0.6
slc17431_chr12	Redirect to UCSC	NUDT4	nudix (nucleoside diphosphate linked moiety X)-type motif 4	0	0	1	0.8	0.2
slc16924_chr20	Redirect to UCSC	EEF1A2	eukaryotic translation elongation factor 1 alpha 2	NULL	NULL	NULL	0	1
slc15342_chr1	Redirect to UCSC	-	-	0	1	0	1	0
slc15060_chr8	Redirect to UCSC	TM2D2	TM2 domain containing 2	0	0	1	1	0
slc14476_chr3	Redirect to UCSC	PPP4R2	protein phosphatase 4, regulatory subunit 2	0	0	1	1	0
slc13578_chr20	Redirect to UCSC	NCOA6	nuclear receptor coactivator 6	0	1	0	1	0
slc12999_chrX	Redirect to UCSC	SCML2	sex comb on midleg-like 2 (Drosophila)	0	1	0	1	0
slc12046_chr12	Redirect to UCSC	CPSF6	cleavage and polyadenylation specific factor 6, 68kDa	0	0	1	1	0
slc9549_chr14	Redirect to UCSC	UBR7	ubiquitin protein ligase E3 component n-recognin 7 (putative)	0	0	1	1	0
slc9459_chr13	Redirect to UCSC	RPL21	ribosomal protein L21	0	0.86	0.14	1	0
slc9214_chr6	Redirect to UCSC	PTP4A1	protein tyrosine phosphatase type IVA, member 1	0	0	1	1	0
slc80_chrM	Redirect to UCSC	NULL	NULL	0	0	1	1	0
slc7782_chr10	Redirect to UCSC	EIF4EBP2	eukaryotic translation initiation factor 4E binding protein 2	0	0	1	1	0
slc7572_chr17	Redirect to UCSC	TMEM106A	transmembrane protein 106A	0	0	1	1	0
slc7356_chr11	Redirect to UCSC	ARL2	ADP-ribosylation factor-like 2	0	0.37	0.63	0.83	0.17
slc72999_chr1	Redirect to UCSC	B3GALNT2	beta-1,3-N-acetylgalactosaminyltransferase 2	NULL	NULL	NULL	0.17	0.83
slc72_chr14	Redirect to UCSC	NP	nucleoside phosphorylase	0	0	1	0.96	0.04
slc7217_chr5	Redirect to UCSC	TNPO1	transportin 1	0	0	1	1	0
slc7072_chr16	Redirect to UCSC	PAPD5	PAP associated domain containing 5	0	0	1	0.8	0.2
slc705_chr13	Redirect to UCSC	WASF3	WAS protein family, member 3	0.12	0.88	0	1	0
slc660_chr21	Redirect to UCSC	GABPA	GA binding protein transcription factor, alpha subunit 60kDa	0	0	1	1	0
slc61417_chr1	Redirect to UCSC	YY1AP1	YY1 associated protein 1	0.05	0.95	0	0.96	0.04
slc60044_chr1	Redirect to UCSC	RFX5	regulatory factor X, 5 (influences HLA class II expression)	0	0	1	0.6	0.4
slc5975_chr1	Redirect to UCSC	-	-	0	0	1	1	0
slc5026_chr13	Redirect to UCSC	RPL21	ribosomal protein L21	0	1	0	0.89	0.11
slc42700_chr2	Redirect to UCSC	SP3	Sp3 transcription factor	0	1	0	1	0
slc376_chr4	Redirect to UCSC	PCGF3	polycomb group ring finger 3	0	0	1	1	0
slc36208_chr1	Redirect to UCSC	RHOU	ras homolog gene family, member U	0	0	1	1	0
slc34633_chr7	Redirect to UCSC	NULL	NULL	NULL	NULL	NULL	0.5	0.5
slc32847_chr1	Redirect to UCSC	-	-	0	0.11	0.89	1	0
slc31923_chr2	Redirect to UCSC	XPO1	exportin 1 (CRM1 homolog, yeast)	0	1	0	1	0
slc3096_chr22	Redirect to UCSC	TUG1	taurine upregulated 1 (non-protein coding)	NULL	NULL	NULL	1	0
slc30088_chr1	Redirect to UCSC	TROVE2	TROVE domain family, member 2	NULL	NULL	NULL	0.33	0.67
slc29079_chr17	Redirect to UCSC	TBC1D3C	TBC1 domain family, member 3C	0	0	1	0	1
slc28392_chr4	Redirect to UCSC	SETD7	SET domain containing (lysine methyltransferase) 7	0	0	1	0.8	0.2
slc25631_chr17	Redirect to UCSC	TBC1D3C	TBC1 domain family, member 3C	0	0	1	1	0
slc22115_chrX	Redirect to UCSC	HS6ST2	heparan sulfate 6-O-sulfotransferase 2	0	0	1	1	0
slc20788_chr19	Redirect to UCSC	MKNK2	MAP kinase interacting serine/threonine kinase 2	0	0	1	0.53	0.47
slc19150_chr14	Redirect to UCSC	PNMA1	paraneoplastic antigen MA1	0	0	1	1	0
slc18170_chr5	Redirect to UCSC	BTNL8	butyrophilin-like 8	0	0	1	1	0
slc17892_chr16	Redirect to UCSC	NETO2	neuropilin (NRP) and tolloid (TLL)-like 2	0	0	1	1	0
slc16934_chr19	Redirect to UCSC	RPL28	ribosomal protein L28	0	1	0	1	0
slc16095_chr5	Redirect to UCSC	FAM53C	family with sequence similarity 53, member C	0	0	1	0.8	0.2
slc1593_chr21	Redirect to UCSC	SON	SON DNA binding protein	0	0	1	1	0
slc1501_chr17	Redirect to UCSC	TMEM106A	transmembrane protein 106A	0	1	0	1	0
slc1297_chr12	Redirect to UCSC	C12orf32	chromosome 12 open reading frame 32	0	0	1	1	0
slc12792_chr13	Redirect to UCSC	FOXO1	forkhead box O1	0	0	1	1	0
slc1196_chr16	Redirect to UCSC	SRRM2	serine/arginine repetitive matrix 2	NULL	NULL	NULL	0	1
slc11487_chrX	Redirect to UCSC	ZNF275	zinc finger protein 275	0	0	1	1	0
slc11409_chr6	Redirect to UCSC	ZNF292	zinc finger protein 292	0	1	0	1	0
slc11408_chr6	Redirect to UCSC	ZNF292	zinc finger protein 292	0	1	0	1	0
slc10585_chr14	Redirect to UCSC	YY1	YY1 transcription factor	NULL	NULL	NULL	1	0
slc10168_chr10	Redirect to UCSC	FAM35A	family with sequence similarity 35, member A	NULL	NULL	NULL	0.17	0.83
slc10067_chr16	Redirect to UCSC	SF3B3	splicing factor 3b, subunit 3, 130kDa	NULL	NULL	NULL	0	1
slc8989_chr16	Redirect to UCSC	NFATC3	nuclear factor of activated T-cells, cytoplasmic, calcineurin-dependent 3	0.72	0.28	0	0.97	0.03
slc8188_chr17	Redirect to UCSC	TMEM106A	transmembrane protein 106A	0	0	1	1	0
slc7764_chr19	Redirect to UCSC	KIR2DL4	killer cell immunoglobulin-like receptor, two domains, long cytoplasmic tail, 4	0	1	0	1	0
slc7476_chr20	Redirect to UCSC	RNF114	ring finger protein 114	0	0	1	1	0
slc60082_chr1	Redirect to UCSC	-	-	0	0	1	1	0
slc50148_chr1	Redirect to UCSC	NBPF14	neuroblastoma breakpoint family, member 14	0	0	1	1	0
slc39196_chr5	Redirect to UCSC	NULL	NULL	NULL	NULL	NULL	1	0
slc36294_chr6	Redirect to UCSC	ECHDC1	enoyl Coenzyme A hydratase domain containing 1	0	0	1	1	0
slc35803_chr6	Redirect to UCSC	MAN1A1	mannosidase, alpha, class 1A, member 1	0	0	1	1	0
slc35506_chr7	Redirect to UCSC	HIPK2	homeodomain interacting protein kinase 2	0	1	0	1	0
slc3450_chr5	Redirect to UCSC	SERF1B	small EDRK-rich factor 1B (centromeric)	0.5	0	0.5	0.67	0.33
slc34326_chr7	Redirect to UCSC	CHCHD3	coiled-coil-helix-coiled-coil-helix domain containing 3	0	1	0	0.24	0.76
slc34304_chr6	Redirect to UCSC	C6orf35	chromosome 6 open reading frame 35	0	0	1	1	0
slc3301_chr10	Redirect to UCSC	WAC	WW domain containing adaptor with coiled-coil	0.04	0.71	0.25	1	0
slc31974_chr10	Redirect to UCSC	ABLIM1	actin binding LIM protein 1	0	0	1	1	0
slc30647_chr19	Redirect to UCSC	AKT2	v-akt murine thymoma viral oncogene homolog 2	0	1	0	0.84	0.16
slc29635_chr6	Redirect to UCSC	TMEM30A	transmembrane protein 30A	0	1	0	1	0
slc2816_chr22	Redirect to UCSC	-	-	0	0	1	1	0
slc26881_chr2	Redirect to UCSC	PDIA6	protein disulfide isomerase family A, member 6	0	0	1	1	0
slc26621_chr10	Redirect to UCSC	SAR1A	SAR1 homolog A (S. cerevisiae)	0	0	1	1	0
slc23279_chr11	Redirect to UCSC	MEN1	multiple endocrine neoplasia I	0	0	1	1	0
slc22549_chr19	Redirect to UCSC	MUC16	mucin 16, cell surface associated	0.21	0.79	0	0.5	0.5
slc21347_chr4	Redirect to UCSC	PPAT	phosphoribosyl pyrophosphate amidotransferase	0	0	1	1	0
slc20989_chr19	Redirect to UCSC	LMNB2	lamin B2	0	0	1	1	0
slc1934_chr11	Redirect to UCSC	TEAD1	TEA domain family member 1 (SV40 transcriptional enhancer factor)	0	0	1	1	0
slc19312_chr9	Redirect to UCSC	ZFAND5	zinc finger, AN1-type domain 5	0	0	1	1	0
slc19131_chr15	Redirect to UCSC	RPL4	ribosomal protein L4	0	1	0	0.98	0.02
slc18798_chr13	Redirect to UCSC	EFNB2	ephrin-B2	0	0	1	1	0
slc18771_chr13	Redirect to UCSC	EFNB2	ephrin-B2	0	0	1	1	0
slc18680_chr15	Redirect to UCSC	-	-	0	0.15	0.85	1	0
slc16760_chr6	Redirect to UCSC	HECA	headcase homolog (Drosophila)	0	1	0	1	0
slc16738_chr17	Redirect to UCSC	FOXK2	forkhead box K2	0	0	1	1	0
slc1483_chr2	Redirect to UCSC	NCOA1	nuclear receptor coactivator 1	0	1	0	1	0
slc14627_chr10	Redirect to UCSC	INA	internexin neuronal intermediate filament protein, alpha	0	0	1	1	0
slc14479_chr16	Redirect to UCSC	EMP2	epithelial membrane protein 2	0	0	1	1	0
slc13791_chr1	Redirect to UCSC	-	-	0	0	1	0.5	0.5
slc12556_chr9	Redirect to UCSC	BAT2L	HLA-B associated transcript 2-like	0	0	1	1	0
slc12353_chr15	Redirect to UCSC	-	-	0	0	1	1	0
slc11161_chr12	Redirect to UCSC	HMGA2	high mobility group AT-hook 2	0	0	1	1	0
slc10462_chr15	Redirect to UCSC	NGRN	neugrin, neurite outgrowth associated	0	0	1	0.97	0.03
slc10168_chr16	Redirect to UCSC	ATXN1L	ataxin 1-like	0	0	1	0.74	0.26
slc4123_chr19	Redirect to UCSC	KIR2DL4	killer cell immunoglobulin-like receptor, two domains, long cytoplasmic tail, 4	0	0	1	1	0
slc964_chr5	Redirect to UCSC	SERF1B	small EDRK-rich factor 1B (centromeric)	0	0	1	1	0
slc9376_chr13	Redirect to UCSC	TFDP1	transcription factor Dp-1	0	0	1	1	0
slc8593_chr8	Redirect to UCSC	MTDH	metadherin	0	0	1	1	0
slc8016_chr1	Redirect to UCSC	-	-	0	0	1	1	0
slc6737_chr17	Redirect to UCSC	TMEM106A	transmembrane protein 106A	0	0	1	1	0
slc6316_chr6	Redirect to UCSC	C6orf89	chromosome 6 open reading frame 89	0	0	1	0.83	0.17
slc62184_chr1	Redirect to UCSC	HDGF	hepatoma-derived growth factor (high-mobility group protein 1-like)	0	0	1	1	0
slc59663_chr1	Redirect to UCSC	GOLPH3L	golgi phosphoprotein 3-like	0	0	1	1	0
slc5727_chr7	Redirect to UCSC	ZNF107	zinc finger protein 107	0	0	1	0.8	0.2
slc5671_chr8	Redirect to UCSC	UBXN2B	UBX domain protein 2B	0	0	1	1	0
slc4533_chr21	Redirect to UCSC	NRIP1	nuclear receptor interacting protein 1	0	1	0	1	0
slc38624_chr3	Redirect to UCSC	TRIM59	tripartite motif-containing 59	0	0	1	0.25	0.75
slc3808_chr5	Redirect to UCSC	SERF1B	small EDRK-rich factor 1B (centromeric)	NULL	NULL	NULL	1	0
slc36015_chr12	Redirect to UCSC	CRY1	cryptochrome 1 (photolyase-like)	0.25	0.75	0	1	0
slc35530_chr7	Redirect to UCSC	HIPK2	homeodomain interacting protein kinase 2	0	1	0	0.6	0.4
slc34664_chr19	Redirect to UCSC	ZNF816A	zinc finger protein 816A	0	1	0	0.88	0.12
slc3463_chr5	Redirect to UCSC	SERF1B	small EDRK-rich factor 1B (centromeric)	0	0	1	1	0
slc33852_chr3	Redirect to UCSC	FSTL1	follistatin-like 1	0	0	1	1	0
slc27481_chr5	Redirect to UCSC	CCDC125	coiled-coil domain containing 125	0	0	1	1	0
slc26563_chr17	Redirect to UCSC	TBC1D3C	TBC1 domain family, member 3C	0	1	0	1	0
slc2594_chr14	Redirect to UCSC	ARF6	ADP-ribosylation factor 6	0	0	1	1	0
slc24659_chr19	Redirect to UCSC	BRD4	bromodomain containing 4	0	1	0	1	0
slc24586_chr1	Redirect to UCSC	-	-	NULL	NULL	NULL	1	0
slc21847_chr5	Redirect to UCSC	C5orf25	chromosome 5 open reading frame 25	0.2	0	0.8	1	0
slc2087_chr4	Redirect to UCSC	MED28	mediator complex subunit 28	NULL	NULL	NULL	0.5	0.5
slc20853_chr4	Redirect to UCSC	USP46	ubiquitin specific peptidase 46	0	0	1	1	0
slc20447_chr12	Redirect to UCSC	NUDT4	nudix (nucleoside diphosphate linked moiety X)-type motif 4	NULL	NULL	NULL	1	0
slc20214_chr1	Redirect to UCSC	-	-	0	1	0	1	0
slc19453_chr2	Redirect to UCSC	SLC39A10	solute carrier family 39 (zinc transporter), member 10	0	0	1	1	0
slc18821_chr19	Redirect to UCSC	ZNF551	zinc finger protein 551	0	0	1	0.79	0.21
slc18457_chr6	Redirect to UCSC	AKAP12	A kinase (PRKA) anchor protein 12	0	0	1	1	0
slc16250_chr20	Redirect to UCSC	EEF1A2	eukaryotic translation elongation factor 1 alpha 2	0	1	0	1	0
slc15986_chrX	Redirect to UCSC	HUWE1	HECT, UBA and WWE domain containing 1	0	1	0	1	0
slc15895_chr2	Redirect to UCSC	ING5	inhibitor of growth family, member 5	0	0	1	0.75	0.25
slc13154_chr11	Redirect to UCSC	SDHD	succinate dehydrogenase complex, subunit D, integral membrane protein	0	0	1	1	0
slc12853_chr12	Redirect to UCSC	RAB21	RAB21, member RAS oncogene family	0	0	1	1	0
slc12394_chr15	Redirect to UCSC	-	-	0	1	0	1	0
slc11928_chr9	Redirect to UCSC	C9orf169	chromosome 9 open reading frame 169	0	1	0	1	0
slc11480_chr22	Redirect to UCSC	FOXRED2	FAD-dependent oxidoreductase domain containing 2	0	0.64	0.36	1	0
slc10762_chr19	Redirect to UCSC	SAMD4B	sterile alpha motif domain containing 4B	0	0	1	0.83	0.17
slc10510_chr1	Redirect to UCSC	-	-	0	0	1	1	0
slc10193_chr15	Redirect to UCSC	WASH3P	WAS protein family homolog 3 pseudogene	NULL	NULL	NULL	1	0
slc9483_chr2	Redirect to UCSC	ANKRD36B	ankyrin repeat domain 36B	0	0	1	1	0
slc9393_chr12	Redirect to UCSC	PA2G4	proliferation-associated 2G4, 38kDa	0	0	1	1	0
slc9026_chr16	Redirect to UCSC	NFATC3	nuclear factor of activated T-cells, cytoplasmic, calcineurin-dependent 3	0	1	0	1	0
slc8459_chr11	Redirect to UCSC	FBXL11	F-box and leucine-rich repeat protein 11	0	0.88	0.12	0.92	0.08
slc8406_chr5	Redirect to UCSC	-	-	0	0	1	1	0
slc8187_chr17	Redirect to UCSC	TMEM106A	transmembrane protein 106A	0	0	1	1	0
slc7212_chr20	Redirect to UCSC	CSE1L	CSE1 chromosome segregation 1-like (yeast)	0	0.17	0.83	1	0
slc67901_chr1	Redirect to UCSC	YOD1	YOD1 OTU deubiquinating enzyme 1 homolog (S. cerevisiae)	0	0	1	1	0
slc65311_chr1	Redirect to UCSC	GLUL	glutamate-ammonia ligase (glutamine synthetase)	0	0.89	0.11	1	0
slc60975_chr1	Redirect to UCSC	PYGO2	pygopus homolog 2 (Drosophila)	0	0	1	1	0
slc5861_chr14	Redirect to UCSC	MPP5	membrane protein, palmitoylated 5 (MAGUK p55 subfamily member 5)	0	0	1	1	0
slc50_chr17	Redirect to UCSC	TMEM106A	transmembrane protein 106A	0	0	1	1	0
slc4698_chr1	Redirect to UCSC	-	-	0	1	0	0.75	0.25
slc4289_chr22	Redirect to UCSC	EIF3EIP	eukaryotic translation initiation factor 3, subunit E interacting protein	0	1	0	1	0
slc4182_chr8	Redirect to UCSC	TACC1	transforming, acidic coiled-coil containing protein 1	0	0	1	1	0
slc41169_chr3	Redirect to UCSC	IGF2BP2	insulin-like growth factor 2 mRNA binding protein 2	0	0.91	0.09	1	0
slc40923_chr3	Redirect to UCSC	ALG3	asparagine-linked glycosylation 3, alpha-1,3- mannosyltransferase homolog (S. cerevisiae)	0	1	0	0.97	0.03
slc40354_chr1	Redirect to UCSC	NOL9	nucleolar protein 9	NULL	NULL	NULL	0	1
slc3972_chr4	Redirect to UCSC	PCDH7	protocadherin 7	0	0	1	1	0
slc38853_chr12	Redirect to UCSC	PXN	paxillin	0	0	1	1	0
slc3744_chr22	Redirect to UCSC	HMG2L1	high-mobility group protein 2-like 1	0	0	1	1	0
slc34316_chr6	Redirect to UCSC	C6orf35	chromosome 6 open reading frame 35	0	0	1	0.69	0.31
slc32486_chr7	Redirect to UCSC	WASL	Wiskott-Aldrich syndrome-like	0	0.83	0.17	0.98	0.02
slc31525_chr17	Redirect to UCSC	PSMD12	proteasome (prosome, macropain) 26S subunit, non-ATPase, 12	0	0	1	1	0
slc28716_chr3	Redirect to UCSC	TKT	transketolase	0	0.93	0.07	1	0
slc28633_chr12	Redirect to UCSC	PHC1B	polyhomeotic homolog 1B (Drosophila)	0	1	0	1	0
slc26150_chr1	Redirect to UCSC	-	-	NULL	NULL	NULL	0	1
slc23750_chr4	Redirect to UCSC	WDFY3	WD repeat and FYVE domain containing 3	0	0	1	1	0
slc23560_chr11	Redirect to UCSC	-	-	0	0	1	0.97	0.03
slc22825_chr6	Redirect to UCSC	HLA-DRB1	major histocompatibility complex, class II, DR beta 1	0	1	0	1	0
slc21941_chr19	Redirect to UCSC	MLLT1	myeloid/lymphoid or mixed-lineage leukemia (trithorax homolog, Drosophila); translocated to, 1	0	0.6	0.4	1	0
slc20604_chr14	Redirect to UCSC	SEL1L	sel-1 suppressor of lin-12-like (C. elegans)	0	0	1	0.8	0.2
slc20527_chr19	Redirect to UCSC	UQCR	ubiquinol-cytochrome c reductase, 6.4kDa subunit	0	0	1	1	0
slc20453_chr12	Redirect to UCSC	NUDT4	nudix (nucleoside diphosphate linked moiety X)-type motif 4	NULL	NULL	NULL	1	0
slc201_chr5	Redirect to UCSC	SERF1B	small EDRK-rich factor 1B (centromeric)	0	0	1	1	0
slc19762_chr1	Redirect to UCSC	-	-	0	1	0	1	0
slc19196_chr11	Redirect to UCSC	TSG101	tumor susceptibility gene 101	0	0.5	0.5	0.95	0.05
slc19190_chr7	Redirect to UCSC	NOM1	nucleolar protein with MIF4G domain 1	0	0	1	1	0
slc18875_chr12	Redirect to UCSC	NUDT4	nudix (nucleoside diphosphate linked moiety X)-type motif 4	0	0	1	1	0
slc18654_chr14	Redirect to UCSC	COX16	COX16 cytochrome c oxidase assembly homolog (S. cerevisiae)	0	0	1	1	0
slc18504_chr2	Redirect to UCSC	ING5	inhibitor of growth family, member 5	0	0	1	1	0
slc17402_chr10	Redirect to UCSC	BUB3	budding uninhibited by benzimidazoles 3 homolog (yeast)	0	0	1	0.75	0.25
slc16789_chr6	Redirect to UCSC	HECA	headcase homolog (Drosophila)	0	0	1	1	0
slc1537_chr4	Redirect to UCSC	UNC93B4	unc-93 homolog B4 pseudogene (C. elegans)	0	0	1	1	0
slc14626_chr10	Redirect to UCSC	INA	internexin neuronal intermediate filament protein, alpha	0	0	1	1	0
slc12680_chr14	Redirect to UCSC	-	-	NULL	NULL	NULL	0.67	0.33
slc12379_chr13	Redirect to UCSC	C13orf23	chromosome 13 open reading frame 23	0	1	0	1	0
slc12137_chr20	Redirect to UCSC	RBBP9	retinoblastoma binding protein 9	0	0	1	0.8	0.2
slc11556_chr14	Redirect to UCSC	EIF5	eukaryotic translation initiation factor 5	0	0	1	1	0
slc11117_chr16	Redirect to UCSC	ATMIN	ATM interactor	0	0	1	1	0
slc11021_chr7	Redirect to UCSC	-	-	0	0	1	1	0
slc9741_chr12	Redirect to UCSC	SHMT2	serine hydroxymethyltransferase 2 (mitochondrial)	0	0	1	1	0
slc8873_chr16	Redirect to UCSC	NUTF2	nuclear transport factor 2	0	0	1	1	0
slc8797_chr12	Redirect to UCSC	HOXC4	homeobox C4	0	0	1	0.5	0.5
slc8608_chr17	Redirect to UCSC	TMEM106A	transmembrane protein 106A	0	0	1	1	0
slc8350_chr3	Redirect to UCSC	SPCS1	signal peptidase complex subunit 1 homolog (S. cerevisiae)	0	0	1	1	0
slc8250_chr14	Redirect to UCSC	KIAA1737	KIAA1737	0	0	1	1	0
slc8228_chrX	Redirect to UCSC	PRPS1	phosphoribosyl pyrophosphate synthetase 1	0	0	1	1	0
slc8221_chrX	Redirect to UCSC	PRPS1	phosphoribosyl pyrophosphate synthetase 1	0	0	1	1	0
slc7799_chr8	Redirect to UCSC	CPNE3	copine III	0	0	1	1	0
slc64152_chr1	Redirect to UCSC	SERPINC1	serpin peptidase inhibitor, clade C (antithrombin), member 1	0	0	1	0.75	0.25
slc6156_chr17	Redirect to UCSC	TMEM106A	transmembrane protein 106A	0	0	1	0.82	0.18
slc5962_chr22	Redirect to UCSC	SREBF2	sterol regulatory element binding transcription factor 2	0	0	1	0.8	0.2
slc53567_chr1	Redirect to UCSC	NBPF14	neuroblastoma breakpoint family, member 14	0	0	1	1	0
slc49143_chr2	Redirect to UCSC	HJURP	Holliday junction recognition protein	0	0.88	0.12	1	0
slc4871_chr6	Redirect to UCSC	HSPA1B	heat shock 70kDa protein 1B	0	1	0	1	0
slc47007_chr1	Redirect to UCSC	NBPF14	neuroblastoma breakpoint family, member 14	0	0	1	1	0
slc4507_chr1	Redirect to UCSC	-	-	0	0	1	1	0
slc4397_chr4	Redirect to UCSC	KLF3	Kruppel-like factor 3 (basic)	0	0	1	1	0
slc42941_chr1	Redirect to UCSC	NBPF14	neuroblastoma breakpoint family, member 14	0	0	1	1	0
slc4083_chr1	Redirect to UCSC	-	-	0	0	1	1	0
slc39061_chr6	Redirect to UCSC	C6orf35	chromosome 6 open reading frame 35	0	1	0	1	0
slc38656_chr2	Redirect to UCSC	AMMECR1L	AMME chromosomal region gene 1-like	0	0	1	1	0
slc37822_chr3	Redirect to UCSC	SERP1	stress-associated endoplasmic reticulum protein 1	0	0	1	1	0
slc35497_chr2	Redirect to UCSC	-	-	0	0	1	1	0
slc35374_chr3	Redirect to UCSC	CNBP	CCHC-type zinc finger, nucleic acid binding protein	0	0	1	1	0
slc3473_chr8	Redirect to UCSC	-	-	0	1	0	1	0
slc29745_chr10	Redirect to UCSC	OAT	ornithine aminotransferase (gyrate atrophy)	0	0	1	1	0
slc27545_chr12	Redirect to UCSC	SLC38A2	solute carrier family 38, member 2	0	0	1	1	0
slc27459_chr5	Redirect to UCSC	CCDC125	coiled-coil domain containing 125	0	0	1	1	0
slc27236_chr17	Redirect to UCSC	TBC1D3C	TBC1 domain family, member 3C	0	1	0	1	0
slc26747_chr11	Redirect to UCSC	C11orf75	chromosome 11 open reading frame 75	0	0	1	1	0
slc26599_chr10	Redirect to UCSC	SAR1A	SAR1 homolog A (S. cerevisiae)	0	0	1	1	0
slc26342_chr6	Redirect to UCSC	SRPK1	SFRS protein kinase 1	0	0	1	1	0
slc23262_chr6	Redirect to UCSC	HLA-DRB1	major histocompatibility complex, class II, DR beta 1	0	0	1	1	0
slc23007_chr17	Redirect to UCSC	KRTAP2-2	keratin associated protein 2-2	0	0	1	1	0
slc22248_chr2	Redirect to UCSC	XRCC5	X-ray repair complementing defective repair in Chinese hamster cells 5 (double-strand-break rejoining)	0	0	1	1	0
slc20728_chr5	Redirect to UCSC	BTNL8	butyrophilin-like 8	0	0	1	1	0
slc20530_chr2	Redirect to UCSC	BMPR2	bone morphogenetic protein receptor, type II (serine/threonine kinase)	0	0	1	1	0
slc20348_chr3	Redirect to UCSC	PPP4R2	protein phosphatase 4, regulatory subunit 2	0	0	1	1	0
slc20021_chr15	Redirect to UCSC	-	-	0	1	0	1	0
slc19918_chr1	Redirect to UCSC	-	-	0	0	1	1	0
slc19631_chr14	Redirect to UCSC	TMED10	transmembrane emp24-like trafficking protein 10 (yeast)	0	0	1	1	0
slc19246_chr16	Redirect to UCSC	CSNK2A2	casein kinase 2, alpha prime polypeptide	NULL	NULL	NULL	0.4	0.6
slc18795_chr12	Redirect to UCSC	PRKAB1	protein kinase, AMP-activated, beta 1 non-catalytic subunit	0	0	1	1	0
slc18790_chr12	Redirect to UCSC	PRKAB1	protein kinase, AMP-activated, beta 1 non-catalytic subunit	0	0	1	1	0
slc1862_chr8	Redirect to UCSC	SLC39A14	solute carrier family 39 (zinc transporter), member 14	0	0	1	0.8	0.2
slc18571_chr19	Redirect to UCSC	ZNF549	zinc finger protein 549	0	0	1	0.86	0.14
slc18540_chrX	Redirect to UCSC	NULL	NULL	NULL	NULL	NULL	1	0
slc17337_chr17	Redirect to UCSC	KRTAP2-2	keratin associated protein 2-2	0	1	0	0.95	0.05
slc17126_chr2	Redirect to UCSC	MTX2	metaxin 2	0	1	0	1	0
slc16957_chr5	Redirect to UCSC	ANKHD1	ankyrin repeat and KH domain containing 1	0	1	0	1	0
slc16482_chr20	Redirect to UCSC	EEF1A2	eukaryotic translation elongation factor 1 alpha 2	0	1	0	1	0
slc16299_chr12	Redirect to UCSC	NUDT4	nudix (nucleoside diphosphate linked moiety X)-type motif 4	NULL	NULL	NULL	1	0
slc16234_chr4	Redirect to UCSC	CDKN2AIP	CDKN2A interacting protein	0	0.83	0.17	1	0
slc16224_chr3	Redirect to UCSC	PPP4R2	protein phosphatase 4, regulatory subunit 2	0	0	1	1	0
slc15961_chr2	Redirect to UCSC	SSB	Sjogren syndrome antigen B (autoantigen La)	0	1	0	1	0
slc15835_chr1	Redirect to UCSC	CDC7	cell division cycle 7 homolog (S. cerevisiae)	0	0	1	1	0
slc15656_chr2	Redirect to UCSC	LASS6	LAG1 homolog, ceramide synthase 6	0	0	1	1	0
slc15423_chr3	Redirect to UCSC	PPP4R2	protein phosphatase 4, regulatory subunit 2	0	0	1	1	0
slc15182_chr8	Redirect to UCSC	MYST3	MYST histone acetyltransferase (monocytic leukemia) 3	0	0	1	1	0
slc13446_chrX	Redirect to UCSC	KLHL15	kelch-like 15 (Drosophila)	0	0	1	1	0
slc12383_chr22	Redirect to UCSC	SLC25A17	solute carrier family 25 (mitochondrial carrier; peroxisomal membrane protein, 34kDa), member 17	0	1	0	1	0
slc11874_chr22	Redirect to UCSC	DDX17	DEAD (Asp-Glu-Ala-Asp) box polypeptide 17	0	0	1	0.88	0.12
slc11235_chr13	Redirect to UCSC	UBL3	ubiquitin-like 3	0	0	1	1	0
slc10634_chr19	Redirect to UCSC	KIR2DL4	killer cell immunoglobulin-like receptor, two domains, long cytoplasmic tail, 4	0	0	1	1	0
slc10351_chr5	Redirect to UCSC	BTNL8	butyrophilin-like 8	0	1	0	1	0
slc9287_chr2	Redirect to UCSC	-	-	0	0.5	0.5	NULL	NULL
slc9849_chr17	Redirect to UCSC	KPNB1	karyopherin (importin) beta 1	0	1	0	0.98	0.02
slc9524_chr13	Redirect to UCSC	ZNF828	zinc finger protein 828	0	1	0	1	0
slc9279_chr18	Redirect to UCSC	RPRD1A	regulation of nuclear pre-mRNA domain containing 1A	0	0	1	0.6	0.4
slc8875_chr2	Redirect to UCSC	KCMF1	potassium channel modulatory factor 1	0	0	1	1	0
slc8376_chr1	Redirect to UCSC	NFYC	nuclear transcription factor Y, gamma	0	1	0	1	0
slc834_chr21	Redirect to UCSC	BACH1	BTB and CNC homology 1, basic leucine zipper transcription factor 1	0	0	1	0.8	0.2
slc8109_chr9	Redirect to UCSC	C9orf169	chromosome 9 open reading frame 169	0	0	1	0.67	0.33
slc73971_chr1	Redirect to UCSC	AKT3	v-akt murine thymoma viral oncogene homolog 3 (protein kinase B, gamma)	0	0	1	0.33	0.67
slc7096_chr12	Redirect to UCSC	TUBA1C	tubulin, alpha 1c	0	1	0	1	0
slc6757_chr15	Redirect to UCSC	GLCE	glucuronic acid epimerase	0	1	0	1	0
slc6212_chr15	Redirect to UCSC	C15orf61	chromosome 15 open reading frame 61	0	1	0	0.98	0.02
slc61171_chr1	Redirect to UCSC	SCAMP3	secretory carrier membrane protein 3	0	1	0	1	0
slc60896_chr1	Redirect to UCSC	ADAR	adenosine deaminase, RNA-specific	0	0.02	0.98	1	0
slc6015_chr8	Redirect to UCSC	YTHDF3	YTH domain family, member 3	0	1	0	1	0
slc4935_chr6	Redirect to UCSC	HSPA1B	heat shock 70kDa protein 1B	0	1	0	1	0
slc485_chr17	Redirect to UCSC	TMEM106A	transmembrane protein 106A	0	0	1	1	0
slc43579_chr2	Redirect to UCSC	PRKRA	protein kinase, interferon-inducible double stranded RNA dependent activator	0	0	1	1	0
slc4350_chr1	Redirect to UCSC	-	-	0	0	1	1	0
slc4122_chr10	Redirect to UCSC	ZNF33A	zinc finger protein 33A	NULL	NULL	NULL	0	1
slc39763_chr6	Redirect to UCSC	EZR	ezrin	0	0	1	1	0
slc39359_chr6	Redirect to UCSC	FBXO5	F-box protein 5	0	1	0	1	0
slc38118_chr5	Redirect to UCSC	DCTN4	dynactin 4 (p62)	0	0	1	1	0
slc3767_chr11	Redirect to UCSC	QSER1	glutamine and serine rich 1	0	1	0	0.8	0.2
slc37024_chr5	Redirect to UCSC	GNPDA1	glucosamine-6-phosphate deaminase 1	0	0	1	1	0
slc36688_chr1	Redirect to UCSC	GALNT2	UDP-N-acetyl-alpha-D-galactosamine:polypeptide N-acetylgalactosaminyltransferase 2 (GalNAc-T2)	0	0	1	1	0
slc35868_chr7	Redirect to UCSC	MKRN1	makorin ring finger protein 1	0	0	1	0.39	0.61
slc34392_chr10	Redirect to UCSC	MKI67	antigen identified by monoclonal antibody Ki-67	0	1	0	1	0
slc34059_chr6	Redirect to UCSC	C6orf35	chromosome 6 open reading frame 35	0	0	1	1	0
slc32800_chr3	Redirect to UCSC	C3orf17	chromosome 3 open reading frame 17	0	0	1	1	0
slc3255_chrX	Redirect to UCSC	PHF16	PHD finger protein 16	0	0	1	1	0
slc32533_chr5	Redirect to UCSC	STARD4	StAR-related lipid transfer (START) domain containing 4	0	0	1	1	0
slc316_chr12	Redirect to UCSC	WNK1	WNK lysine deficient protein kinase 1	0	0	1	1	0
slc31219_chr12	Redirect to UCSC	CTDSP2	CTD (carboxy-terminal domain, RNA polymerase II, polypeptide A) small phosphatase 2	0	0	1	1	0
slc31187_chr1	Redirect to UCSC	-	-	0	1	0	0.25	0.75
slc31142_chr3	Redirect to UCSC	-	-	0	1	0	0.9	0.1
slc30059_chr2	Redirect to UCSC	COX7A2L	cytochrome c oxidase subunit VIIa polypeptide 2 like	0	0	1	1	0
slc29811_chr19	Redirect to UCSC	SIRT2	sirtuin (silent mating type information regulation 2 homolog) 2 (S. cerevisiae)	0	0	1	1	0
slc29811_chr12	Redirect to UCSC	PHC1B	polyhomeotic homolog 1B (Drosophila)	0	0	1	1	0
slc29341_chr2	Redirect to UCSC	PRKD3	protein kinase D3	0	0	1	1	0
slc29037_chr12	Redirect to UCSC	LASS5	LAG1 homolog, ceramide synthase 5	0	0.5	0.5	1	0
slc28398_chr2	Redirect to UCSC	-	-	0	0	1	1	0
slc27659_chr11	Redirect to UCSC	TMEM123	transmembrane protein 123	NULL	NULL	NULL	0	1
slc27525_chr6	Redirect to UCSC	XPO5	exportin 5	0	0	1	0.91	0.09
slc27384_chr12	Redirect to UCSC	SLC38A1	solute carrier family 38, member 1	0	0.11	0.89	1	0
slc26998_chr11	Redirect to UCSC	NULL	NULL	NULL	NULL	NULL	1	0
slc24629_chr9	Redirect to UCSC	NULL	NULL	NULL	NULL	NULL	1	0
slc23363_chr3	Redirect to UCSC	MRPS25	mitochondrial ribosomal protein S25	0	0	1	1	0
slc2332_chr14	Redirect to UCSC	PRPF39	PRP39 pre-mRNA processing factor 39 homolog (S. cerevisiae)	0	0	1	0.19	0.81
slc23079_chr7	Redirect to UCSC	DPY19L1	dpy-19-like 1 (C. elegans)	0	1	0	1	0
slc22982_chr17	Redirect to UCSC	KRTAP2-2	keratin associated protein 2-2	0	0	1	1	0
slc21273_chr3	Redirect to UCSC	PPP4R2	protein phosphatase 4, regulatory subunit 2	0	0	1	1	0
slc20400_chr6	Redirect to UCSC	C6orf120	chromosome 6 open reading frame 120	0	0	1	1	0
slc19933_chr3	Redirect to UCSC	PPP4R2	protein phosphatase 4, regulatory subunit 2	0	1	0	0.91	0.09
slc18549_chr4	Redirect to UCSC	FBXL5	F-box and leucine-rich repeat protein 5	0	0	1	1	0
slc18205_chr15	Redirect to UCSC	-	-	0	0	1	0.6	0.4
slc1778_chr1	Redirect to UCSC	-	-	0	0	1	1	0
slc17628_chr17	Redirect to UCSC	KRTAP2-2	keratin associated protein 2-2	0	1	0	0.89	0.11
slc17074_chrX	Redirect to UCSC	-	-	0	0	1	1	0
slc16739_chr17	Redirect to UCSC	FOXK2	forkhead box K2	0	0	1	1	0
slc16176_chr5	Redirect to UCSC	JMJD1B	jumonji domain containing 1B	0	0	1	1	0
slc15652_chr2	Redirect to UCSC	LASS6	LAG1 homolog, ceramide synthase 6	0	0	1	0.83	0.17
slc14246_chr11	Redirect to UCSC	TRAPPC4	trafficking protein particle complex 4	0	0	1	0.93	0.07
slc14188_chr11	Redirect to UCSC	ARCN1	archain 1	0	0	1	0.75	0.25
slc14074_chr20	Redirect to UCSC	CPNE1	copine I	0.32	0.68	0	0.57	0.43
slc140_chr18	Redirect to UCSC	TYMS	thymidylate synthetase	0	0.47	0.53	1	0
slc13864_chr12	Redirect to UCSC	TMTC3	transmembrane and tetratricopeptide repeat containing 3	0	0	1	1	0
slc13739_chr10	Redirect to UCSC	LZTS2	leucine zipper, putative tumor suppressor 2	0	0	1	0.78	0.22
slc13660_chrX	Redirect to UCSC	MAP3K7IP3	mitogen-activated protein kinase kinase kinase 7 interacting protein 3	0	0	1	0.67	0.33
slc13398_chr15	Redirect to UCSC	ZNF770	zinc finger protein 770	0	0	1	1	0
slc13316_chr17	Redirect to UCSC	KPNA2	karyopherin alpha 2 (RAG cohort 1, importin alpha 1)	0	0	1	0.67	0.33
slc12900_chrX	Redirect to UCSC	RBBP7	retinoblastoma binding protein 7	0	1	0	1	0
slc12536_chr14	Redirect to UCSC	CCNB1IP1	cyclin B1 interacting protein 1	0	1	0	1	0
slc12385_chr18	Redirect to UCSC	MYO5B	myosin VB	0.33	0	0.67	1	0
slc11961_chr4	Redirect to UCSC	HSPA4L	heat shock 70kDa protein 4-like	0	0	1	1	0
slc11951_chrX	Redirect to UCSC	VBP1	von Hippel-Lindau binding protein 1	0	0	1	1	0
[truncated: 4,208 more rows]
