# Supplementary material for: RNA‐Binding Protein IGF2BP2/IMP2 is a Critical Maternal Activator in Early Zygotic Genome Activation
Source: Adv Sci (Weinh). 2019 May 24;6(15):1900295. doi: 10.1002/advs.201900295 (PMC6685478; doi:10.1002/advs.201900295)
Supplement: Supplementary file 4 — Supplementary [file ADVS-6-1900295-s004.xlsx]

## Sheet: merge
Ensembl ID	Gene	Gene description	2cell Protein -Fold change (KO/control)
ENSMUSG00000022892	App	amyloid beta (A4) precursor protein	0
ENSMUSG00000026496	Parp1	poly (ADP-ribose) polymerase 1	0
ENSMUSG00000044927	H1fx	H1 histone family, member X	0.022808
ENSMUSG00000026728	Vim	vimentin	0.0395794
ENSMUSG00000002731	Prkra	protein kinase, interferon-inducible double stranded RNA dependent activator	0.0491574
ENSMUSG00000007655	Cav1	caveolin 1, caveolae protein, 22kDa	0.0662029
ENSMUSG00000005656	Snx6	sorting nexin 6	0.0691751
ENSMUSG00000001016	Ilf2	interleukin enhancer binding factor 2, 45kDa	0.0734691
ENSMUSG00000033581	Igf2bp2	insulin-like growth factor 2 mRNA binding protein 2	0.0783375
ENSMUSG00000037894	H2afz	H2A histone family, member Z	0.0900879
ENSMUSG00000040028	Elavl1	ELAV (embryonic lethal, abnormal vision, Drosophila)-like 1 (Hu antigen R)	0.119085
ENSMUSG00000070436	Serpinh1	serpin peptidase inhibitor, clade H (heat shock protein 47), member 1, (collagen binding protein 1)	0.124572
ENSMUSG00000030122	Ptms	parathymosin	0.130376
ENSMUSG00000022800	Fyttd1	forty-two-three domain containing 1	0.131359
ENSMUSG00000031826	Usp10	ubiquitin specific peptidase 10	0.13505
ENSMUSG00000026547	Tagln2	transgelin 2	0.142321
ENSMUSG00000026509	Capn2	calpain 2, (m/II) large subunit	0.147606
ENSMUSG00000031207	Msn	moesin	0.1512
ENSMUSG00000041308	Sntb2	syntrophin, beta 2 (dystrophin-associated protein A1, 59kDa, basic component 2)	0.170473
ENSMUSG00000029713	Gnb2	guanine nucleotide binding protein (G protein), beta polypeptide 2	0.170582
ENSMUSG00000015937	H2afy	H2A histone family, member Y	0.172817
ENSMUSG00000020069	Hnrnph3	heterogeneous nuclear ribonucleoprotein H3 (2H9)	0.180829
ENSMUSG00000027423	Snx5	sorting nexin 5	0.180987
ENSMUSG00000028063	Lmna	lamin A/C	0.188989
ENSMUSG00000024608	Rps14	ribosomal protein S14	0.189609
ENSMUSG00000071072	Ptges3	prostaglandin E synthase 3 (cytosolic)	0.197989
ENSMUSG00000026727	Rsu1	Ras suppressor protein 1	0.209653
ENSMUSG00000055065	Ddx17	DEAD (Asp-Glu-Ala-Asp) box polypeptide 17	0.215189
ENSMUSG00000032883	Acsl3	acyl-CoA synthetase long-chain family member 3	0.215633
ENSMUSG00000024594	Prrc1	proline-rich coiled-coil 1	0.22164
ENSMUSG00000028759	Hp1bp3	heterochromatin protein 1, binding protein 3	0.226496
ENSMUSG00000029752	Asns	asparagine synthetase	0.228545
ENSMUSG00000027620	Rbm39	RNA binding motif protein 39	0.236762
ENSMUSG00000041133	Smc1a	structural maintenance of chromosomes 1A	0.240541
ENSMUSG00000031328	Flna	filamin A, alpha (actin binding protein 280)	0.241551
ENSMUSG00000030770	Parva	parvin, alpha	0.241717
ENSMUSG00000025369	Smarcc2	SWI/SNF related, matrix associated, actin dependent regulator of chromatin, subfamily c, member 2	0.243715
ENSMUSG00000024640	Psat1	phosphoserine aminotransferase 1	0.245069
ENSMUSG00000046364	Rpl27a	ribosomal protein L27a	0.246794
ENSMUSG00000037012	Hk1	hexokinase 1	0.247425
ENSMUSG00000073702	Rpl31	ribosomal protein L31	0.250329
ENSMUSG00000029836	Cbx3	chromobox homolog 3 (HP1 gamma homolog, Drosophila)	0.250894
ENSMUSG00000022048	Dpysl2	dihydropyrimidinase-like 2	0.265439
ENSMUSG00000063229	Ldha	lactate dehydrogenase A	0.269078
ENSMUSG00000030137	Tuba8	tubulin, alpha 8	0.274047
ENSMUSG00000057322	Rpl38	ribosomal protein L38	0.277373
ENSMUSG00000020075	Ddx21	DEAD (Asp-Glu-Ala-Asp) box polypeptide 21	0.283495
ENSMUSG00000020074	Ccar1	cell division cycle and apoptosis regulator 1	0.284793
ENSMUSG00000029761	Cald1	caldesmon 1	0.284845
ENSMUSG00000004980	Hnrnpa2b1	heterogeneous nuclear ribonucleoprotein A2/B1	0.29668
ENSMUSG00000057841	Rpl32	ribosomal protein L32	0.296996
ENSMUSG00000031776	Arl2bp	ADP-ribosylation factor-like 2 binding protein	0.297483
ENSMUSG00000031672	Got2	glutamic-oxaloacetic transaminase 2, mitochondrial (aspartate aminotransferase 2)	0.303998
ENSMUSG00000022774	Ncbp2	nuclear cap binding protein subunit 2, 20kDa	0.305793
ENSMUSG00000006373	Pgrmc1	progesterone receptor membrane component 1	0.314056
ENSMUSG00000053398	Phgdh	phosphoglycerate dehydrogenase	0.315248
ENSMUSG00000034484	Snx2	sorting nexin 2	0.320561
ENSMUSG00000046865	Fbl	fibrillarin	0.321668
ENSMUSG00000042520	Ubap2l	ubiquitin associated protein 2-like	0.322236
ENSMUSG00000020180	Snrpd3	small nuclear ribonucleoprotein D3 polypeptide 18kDa	0.323298
ENSMUSG00000028059	Arhgef2	rho/rac guanine nucleotide exchange factor (GEF) 2	0.32507
ENSMUSG00000022995	Enah	enabled homolog (Drosophila)	0.326815
ENSMUSG00000016382	Pls3	plastin 3 (T isoform)	0.32784
ENSMUSG00000005469	Prkaca	protein kinase, cAMP-dependent, catalytic, alpha	0.328388
ENSMUSG00000031060	Rbm10	RNA binding motif protein 10	0.329291
ENSMUSG00000031311	Nono	non-POU domain containing, octamer-binding	0.329395
ENSMUSG00000039630	Hnrnpu	heterogeneous nuclear ribonucleoprotein U (scaffold attachment factor A)	0.331394
ENSMUSG00000030432	Rpl28	ribosomal protein L28	0.332213
ENSMUSG00000066406	Akap13	A kinase (PRKA) anchor protein 13	2.03259
ENSMUSG00000030847	Bag3	BCL2-associated athanogene 3	2.59557
